# Supplementary material for: SDE19, a SEC-dependent effector from ‘Candidatus Liberibacter asiaticus’ suppresses plant immunity and targets Citrus sinensis Sec12 to interfere with vesicle trafficking
Source: PLoS Pathog. 2024 Sep 10;20(9):e1012542. doi: 10.1371/journal.ppat.1012542 (PMC11414923; doi:10.1371/journal.ppat.1012542)
Supplement: S1 Data — (XLSX) [file ppat.1012542.s001.xlsx]

## Sheet: Figure 1B
A profile of the fluorescence intensities of GFP and mCherry aligned with the white line in figure 1A.
Axis [m]		GFP	mCherry
0	0	59.0301	60.358
5.8512e-08	0.058512	60.7502	57.5505
1.17024e-07	0.117024	69.4953	53.5993
1.75536e-07	0.175536	54.225	45.6759
2.34048e-07	0.234048	60.3795	52.5891
2.9256e-07	0.29256	65.8531	41.145
3.51072e-07	0.351072	63.1898	40.8069
4.09584e-07	0.409584	59.3086	48.6405
4.68096e-07	0.468096	54.2295	50.0954
5.26608e-07	0.526608	56.1507	45.395
5.8512e-07	0.58512	52.9075	45.6661
6.43632e-07	0.643632	51.3468	41.594
7.02144e-07	0.702144	54.5517	37.2008
7.60656e-07	0.760656	46.9616	42.7153
8.19168e-07	0.819168	46.7416	37.2727
8.7768e-07	0.87768	52.3691	29.9691
9.36192e-07	0.936192	45.2546	33.5514
9.94704e-07	0.994704	38.8208	37.8006
1.05322e-06	1.05322	35.6752	29.934
1.11173e-06	1.11173	41.0718	25.628
1.17024e-06	1.17024	40.7278	31.7218
1.22875e-06	1.22875	40.058	34.1008
1.28726e-06	1.28726	38.6989	28.8665
1.34578e-06	1.34578	42.7906	27.1396
1.40429e-06	1.40429	38.448	38.3788
1.4628e-06	1.4628	34.4884	28.5565
1.52131e-06	1.52131	39.8311	40.5206
1.57982e-06	1.57982	34.8219	44.4043
1.63834e-06	1.63834	37.73	27.688
1.69685e-06	1.69685	43.3927	44.3263
1.75536e-06	1.75536	29.2351	29.8217
1.81387e-06	1.81387	33.5874	30.0666
1.87238e-06	1.87238	36.0569	40.5182
1.9309e-06	1.9309	40.2205	39.5185
1.98941e-06	1.98941	40.3779	31.0364
2.04792e-06	2.04792	34.0462	37.2412
2.10643e-06	2.10643	38.7453	30.68
2.16494e-06	2.16494	47.2625	25.3223
2.22346e-06	2.22346	40.2588	35.2728
2.28197e-06	2.28197	37.2262	36.3858
2.34048e-06	2.34048	34.1306	41.5679
2.39899e-06	2.39899	33.1557	35.1248
2.4575e-06	2.4575	32.4009	37.293
2.51602e-06	2.51602	36.1533	36.304
2.57453e-06	2.57453	29.7736	34.0387
2.63304e-06	2.63304	28.6684	41.024
2.69155e-06	2.69155	26.3844	46.9687
2.75006e-06	2.75006	25.8365	38.5892
2.80858e-06	2.80858	28.2213	34.7614
2.86709e-06	2.86709	29.596	36.1905
2.9256e-06	2.9256	27.1891	37.8184
2.98411e-06	2.98411	28.0382	34.8613
3.04262e-06	3.04262	29.8916	35.4428
3.10114e-06	3.10114	32.8737	32.6912
3.15965e-06	3.15965	31.2376	34.0342
3.21816e-06	3.21816	33.1075	39.2579
3.27667e-06	3.27667	35.9951	29.4134
3.33518e-06	3.33518	37.0747	29.2258
3.39369e-06	3.39369	31.1345	30.9067
3.45221e-06	3.45221	29.9628	32.1611
3.51072e-06	3.51072	20.1325	22.158
3.56923e-06	3.56923	18.3165	41.6012
3.62774e-06	3.62774	31.501	21.7745
3.68625e-06	3.68625	32.1855	30.3166
3.74477e-06	3.74477	29.0217	22.9759
3.80328e-06	3.80328	37.3267	29.2544
3.86179e-06	3.86179	29.8817	39.1845
3.9203e-06	3.9203	35.0328	29.8218
3.97881e-06	3.97881	25.9826	44.8088
4.03733e-06	4.03733	31.8972	34.9374
4.09584e-06	4.09584	28.0767	39.0106
4.15435e-06	4.15435	30.7484	32.0334
4.21286e-06	4.21286	29.2992	34.9184
4.27137e-06	4.27137	30.8771	37.3496
4.32989e-06	4.32989	23.0931	44.5139
4.3884e-06	4.3884	24.9252	53.5755
4.44691e-06	4.44691	22.8313	47.4765
4.50542e-06	4.50542	19.2431	47.2468
4.56393e-06	4.56393	26.4912	53.6798
4.62245e-06	4.62245	24.3452	54.4287
4.68096e-06	4.68096	22.1501	47.0837
4.73947e-06	4.73947	26.4869	48.6953
4.79798e-06	4.79798	24.7568	55.0412
4.85649e-06	4.85649	21.2743	50.6502
4.91501e-06	4.91501	24.2118	50.3056
4.97352e-06	4.97352	24.9424	50.0057
5.03203e-06	5.03203	17.5048	47.4026
5.09054e-06	5.09054	20.1419	35.2808
5.14905e-06	5.14905	21.601	41.2561
5.20757e-06	5.20757	18.8909	48.6504
5.26608e-06	5.26608	19.2481	39.475
5.32459e-06	5.32459	20.1184	37.1715
5.3831e-06	5.3831	24.6478	40.9789
5.44161e-06	5.44161	23.3589	28.0153
5.50013e-06	5.50013	22.9112	44.1603
5.55864e-06	5.55864	25.0238	47.2497
5.61715e-06	5.61715	20.7368	49.5008
5.67566e-06	5.67566	22.8299	30.7091
5.73417e-06	5.73417	26.326	29.3528
5.79269e-06	5.79269	27.7075	38.4035
5.8512e-06	5.8512	30.5895	28.3511
5.90971e-06	5.90971	21.4532	38.8126
5.96822e-06	5.96822	29.4458	37.5797
6.02673e-06	6.02673	27.4211	42.9065
6.08525e-06	6.08525	27.1908	29.6415
6.14376e-06	6.14376	28.6164	36.0386
6.20227e-06	6.20227	26.5332	45.782
6.26078e-06	6.26078	28.6174	44.3928
6.31929e-06	6.31929	35.9009	35.2255
6.37781e-06	6.37781	37.3004	40.4725
6.43632e-06	6.43632	31.1958	47.5828
6.49483e-06	6.49483	28.6033	51.6356
6.55334e-06	6.55334	32.8819	62.3672
6.61185e-06	6.61185	30.7665	71.8878
6.67037e-06	6.67037	25.7142	67.7398
6.72888e-06	6.72888	28.9016	55.7634
6.78739e-06	6.78739	35.9004	56.923
6.8459e-06	6.8459	32.9834	67.7244
6.90441e-06	6.90441	35.659	72.8003
6.96293e-06	6.96293	32.072	73.881
7.02144e-06	7.02144	26.9719	53.4792
7.07995e-06	7.07995	26.9485	71.5287
7.13846e-06	7.13846	28.0898	62.1837
7.19697e-06	7.19697	41.0004	62.1949
7.25549e-06	7.25549	50.2798	70.243
7.314e-06	7.314	51.0625	58.1801
7.37251e-06	7.37251	46.2066	41.4191
7.43102e-06	7.43102	45.7575	48.2922
7.48953e-06	7.48953	37.5105	46.7654
7.54805e-06	7.54805	37.7701	51.2315
7.60656e-06	7.60656	44.7397	49.1009
7.66507e-06	7.66507	44.0822	65.2455
7.72358e-06	7.72358	50.1965	46.5487
7.78209e-06	7.78209	41.1062	42.1787
7.84061e-06	7.84061	44.2344	40.8203
7.89912e-06	7.89912	44.2963	56.6846
7.95763e-06	7.95763	34.7726	58.1652
8.01614e-06	8.01614	47.679	43.2379
8.07465e-06	8.07465	53.3218	48.6362
8.13317e-06	8.13317	41.0368	50.8934
8.19168e-06	8.19168	45.2785	46.5277
8.25019e-06	8.25019	48.7963	39.9807
8.3087e-06	8.3087	45.64	44.0296
8.36721e-06	8.36721	46.29	40.1847
8.42573e-06	8.42573	46.218	30.633
8.48424e-06	8.48424	43.2927	42.6803
8.54275e-06	8.54275	37.8568	51.4136
8.60126e-06	8.60126	36.7315	56.6229
8.65977e-06	8.65977	42.5283	54.0965
8.71829e-06	8.71829	41.1471	47.7321
8.7768e-06	8.7768	44.0843	46.7121
8.83531e-06	8.83531	40.68	50.3546
8.89382e-06	8.89382	38.8101	59.3913
8.95233e-06	8.95233	36.513	59.411
9.01085e-06	9.01085	35.2992	49.8504
9.06936e-06	9.06936	31.719	48.5492
9.12787e-06	9.12787	31.5624	52.8934
9.18638e-06	9.18638	32.9227	52.0678
9.24489e-06	9.24489	37.6244	65.3198
9.30341e-06	9.30341	52.3096	46.4659
9.36192e-06	9.36192	38.7102	48.5
9.42043e-06	9.42043	40.1593	52.1509
9.47894e-06	9.47894	51.0138	46.2621
9.53745e-06	9.53745	27.3549	53.7646
9.59596e-06	9.59596	34.5415	48.374
9.65448e-06	9.65448	35.0158	52.5525
9.71299e-06	9.71299	27.0948	50.0227
9.7715e-06	9.7715	46.3609	47.271
9.83001e-06	9.83001	41.3579	44.4056
9.88852e-06	9.88852	32.3768	55.2419
9.94704e-06	9.94704	30.6379	67.1524
1.00055e-05	10.0055	41.0611	55.5872
1.00641e-05	10.0641	35.5048	60.3932
1.01226e-05	10.1226	35.117	58.2304
1.01811e-05	10.1811	35.754	58.7481
1.02396e-05	10.2396	33.9513	51.7712
1.02981e-05	10.2981	38.2806	56.6011
1.03566e-05	10.3566	36.6832	57.205
1.04151e-05	10.4151	30.7225	59.2005
1.04736e-05	10.4736	29.2728	45.4902
1.05322e-05	10.5322	32.8479	43.648
1.05907e-05	10.5907	35.9194	53.8391
1.06492e-05	10.6492	35.9275	57.1659
1.07077e-05	10.7077	35.5134	57.3271
1.07662e-05	10.7662	43.6588	55.2932
1.08247e-05	10.8247	42.888	60.8999
1.08832e-05	10.8832	38.4989	67.3647
1.09417e-05	10.9417	38.2653	58.9722
1.10003e-05	11.0003	47.3121	45.1784
1.10588e-05	11.0588	45.0909	47.8069
1.11173e-05	11.1173	43.3329	56.9647
1.11758e-05	11.1758	42.6005	49.0133
1.12343e-05	11.2343	41.3881	52.0301
1.12928e-05	11.2928	49.3323	60.0912
1.13513e-05	11.3513	45.3544	48.0179
1.14098e-05	11.4098	37.923	62.8228
1.14683e-05	11.4683	48.7403	45.9588
1.15269e-05	11.5269	52.1664	63.4155
1.15854e-05	11.5854	44.0309	59.193
1.16439e-05	11.6439	48.4395	48.8438
1.17024e-05	11.7024	41.9299	44.4496
1.17609e-05	11.7609	46.1483	46.8335
1.18194e-05	11.8194	45.5435	44.4272
1.18779e-05	11.8779	58.1156	40.8355
1.19364e-05	11.9364	56.0802	36.4319
1.1995e-05	11.995	48.2624	36.1264
1.20535e-05	12.0535	44.3138	42.4725
1.2112e-05	12.112	47.6279	41.4981
1.21705e-05	12.1705	47.6246	40.7716
1.2229e-05	12.229	50.1686	27.959
1.22875e-05	12.2875	52.9145	30.1734
1.2346e-05	12.346	50.226	41.4111
1.24045e-05	12.4045	47.5637	36.8466
1.24631e-05	12.4631	46.9234	35.8327
1.25216e-05	12.5216	58.536	29.1441
1.25801e-05	12.5801	58.0113	30.677
1.26386e-05	12.6386	44.1466	32.6207
1.26971e-05	12.6971	44.5896	39.3702
1.27556e-05	12.7556	45.6577	36.6713
1.28141e-05	12.8141	51.2007	34.5576
1.28726e-05	12.8726	49.727	40.1374
1.29311e-05	12.9311	61.7246	43.8136
1.29897e-05	12.9897	52.8917	45.0563
1.30482e-05	13.0482	54.1801	47.2348
1.31067e-05	13.1067	54.4081	36.4416
1.31652e-05	13.1652	47.5874	39.3235
1.32237e-05	13.2237	61.0428	48.2208
1.32822e-05	13.2822	59.9012	45.3899
1.33407e-05	13.3407	51.3292	37.4452
1.33992e-05	13.3992	56.1091	32.5683
1.34578e-05	13.4578	58.0697	44.3819
1.35163e-05	13.5163	59.457	41.6902
1.35748e-05	13.5748	53.8749	39.3101
1.36333e-05	13.6333	57.929	48.1004
1.36918e-05	13.6918	51.3401	42.4348
1.37503e-05	13.7503	47.8402	49.0444
1.38088e-05	13.8088	46.7266	61.8248
1.38673e-05	13.8673	46.3142	61.153
1.39259e-05	13.9259	47.9065	62.5736
1.39844e-05	13.9844	51.7802	62.1459
1.40429e-05	14.0429	46.1374	51.3574
1.41014e-05	14.1014	42.6795	63.174
1.41599e-05	14.1599	40.0399	55.2453
1.42184e-05	14.2184	36.6756	51.0846
1.42769e-05	14.2769	44.7577	53.4193
1.43354e-05	14.3354	51.6552	60.0233
1.43939e-05	14.3939	47.2153	64.1424
1.44525e-05	14.4525	45.2885	55.9866
1.4511e-05	14.511	48.8605	50.1454
1.45695e-05	14.5695	45.0425	40.6052
1.4628e-05	14.628	39.7594	49.659
1.46865e-05	14.6865	37.7538	34.527
1.4745e-05	14.745	39.5322	46.598
1.48035e-05	14.8035	40.754	47.407
1.4862e-05	14.862	41.6384	37.9644
1.49206e-05	14.9206	38.3729	38.4706
1.49791e-05	14.9791	36.6913	28.6201
1.50376e-05	15.0376	30.4943	21.2214
1.50961e-05	15.0961	41.6004	32.551
1.51546e-05	15.1546	36.1908	24.7548
1.52131e-05	15.2131	28.0888	32.4403
1.52716e-05	15.2716	24.9611	30.2802
1.53301e-05	15.3301	37.2082	35.9121
1.53887e-05	15.3887	33.9893	36.7959
1.54472e-05	15.4472	28.8248	31.5642
1.55057e-05	15.5057	38.7548	33.065
1.55642e-05	15.5642	31.5653	26.9435
1.56227e-05	15.6227	33.9237	29.827
1.56812e-05	15.6812	35.705	27.8149
1.57397e-05	15.7397	27.9142	23.5141
1.57982e-05	15.7982	30.4651	31.8093
1.58567e-05	15.8567	27.7121	33.0302
1.59153e-05	15.9153	28.8289	33.2402
1.59738e-05	15.9738	35.9403	35.9035
1.60323e-05	16.0323	38.3987	33.422
1.60908e-05	16.0908	36.6565	40.8992
1.61493e-05	16.1493	39.8965	36.2306
1.62078e-05	16.2078	41.8215	32.7329
1.62663e-05	16.2663	40.8726	39.4795
1.63248e-05	16.3248	35.5805	34.4735
1.63834e-05	16.3834	37.7345	30.955
1.64419e-05	16.4419	35.2555	31.9011
1.65004e-05	16.5004	41.6417	38.3157
1.65589e-05	16.5589	43.8538	44.4999
1.66174e-05	16.6174	44.1864	44.4195
1.66759e-05	16.6759	45.0988	38.9686
1.67344e-05	16.7344	42.8334	41.2313
1.67929e-05	16.7929	42.7196	46.429
1.68515e-05	16.8515	36.7408	48.5027
1.691e-05	16.91	31.9445	46.7501
1.69685e-05	16.9685	43.5327	56.8903
1.7027e-05	17.027	52.8028	44.0493
1.70855e-05	17.0855	43.094	65.3079
1.7144e-05	17.144	38.3558	55.6712
1.72025e-05	17.2025	52.0692	66.5818
1.7261e-05	17.261	61.963	59.1473
1.73195e-05	17.3195	59.5971	66.6215
1.73781e-05	17.3781	65.3223	71.27
1.74366e-05	17.4366	54.2495	62.5054
1.74951e-05	17.4951	62.8726	70.9537
1.75536e-05	17.5536	42.4969	87.614
1.76121e-05	17.6121	50.9435	70.7343
1.76706e-05	17.6706	58.5879	70.842
1.77291e-05	17.7291	59.3935	73.3142
1.77876e-05	17.7876	58.325	74.7015
1.78462e-05	17.8462	63.0077	64.4167
1.79047e-05	17.9047	60.2745	61.6027
1.79632e-05	17.9632	62.9872	63.3024
1.80217e-05	18.0217	66.7022	66.8658
1.80802e-05	18.0802	62.5751	69.6622
1.81387e-05	18.1387	66.5302	62.1899
1.81972e-05	18.1972	75.5888	54.5007
1.82557e-05	18.2557	69.6247	55.2312
1.83143e-05	18.3143	63.2272	61.8371
1.83728e-05	18.3728	65.3587	58.5549
1.84313e-05	18.4313	63.0617	57.9263
1.84898e-05	18.4898	64.5568	43.567
1.85483e-05	18.5483	60.3538	47.6184
1.86068e-05	18.6068	58.1742	64.5622
1.86653e-05	18.6653	59.9175	62.5545
1.87238e-05	18.7238	58.1072	44.9246
1.87823e-05	18.7823	49.8979	54.6481
1.88409e-05	18.8409	69.1963	71.1433
1.88994e-05	18.8994	57.9065	69.5092
1.89579e-05	18.9579	58.8516	72.5704
1.90164e-05	19.0164	71.58	77.7041
1.90749e-05	19.0749	65.216	75.0627
1.91334e-05	19.1334	73.2594	91.2133
1.91919e-05	19.1919	68.2547	76.8739
1.92504e-05	19.2504	63.7113	101.666
1.9309e-05	19.309	66.3227	74.4335
1.93675e-05	19.3675	69.1015	74.9744
1.9426e-05	19.426	73.9446	69.7089
1.94845e-05	19.4845	73.1358	55.9995
1.9543e-05	19.543	69.4545	61.0857
1.96015e-05	19.6015	69.4109	60.5355
1.966e-05	19.66	63.4129	54.0179
1.97185e-05	19.7185	67.6519	58.2816
1.9777e-05	19.777	70.2302	54.2711
1.98356e-05	19.8356	73.9884	51.1526
1.98941e-05	19.8941	66.9707	54.7485
1.99526e-05	19.9526	68.2991	57.7083
2.00111e-05	20.0111	74.6535	54.3471
2.00696e-05	20.0696	74.2631	53.358
2.01281e-05	20.1281	80.6791	57.6503
2.01866e-05	20.1866	77.5892	55.8999
2.02451e-05	20.2451	68.3933	57.5089
2.03037e-05	20.3037	68.0474	54.1835
2.03622e-05	20.3622	65.4774	51.2165
2.04207e-05	20.4207	69.4987	45.3631
2.04792e-05	20.4792	63.8543	54.9606
2.05377e-05	20.5377	59.3778	50.2571
2.05962e-05	20.5962	54.9199	44.8881
2.06547e-05	20.6547	63.0094	58.355
2.07132e-05	20.7132	55.8904	40.4276
2.07718e-05	20.7718	63.2336	44.1047
2.08303e-05	20.8303	56.6904	54.6721
2.08888e-05	20.8888	55.1902	34.1252
2.09473e-05	20.9473	53.0706	36.2885
2.10058e-05	21.0058	49.5093	36.1924
2.10643e-05	21.0643	49.2193	32.573
2.11228e-05	21.1228	54.7326	32.8403
2.11813e-05	21.1813	66.745	30.0638
2.12398e-05	21.2398	44.3541	42.2244
2.12984e-05	21.2984	46.7582	43.6531
2.13569e-05	21.3569	50.904	42.8053
2.14154e-05	21.4154	52.8508	40.2241
2.14739e-05	21.4739	59.3079	38.2713
2.15324e-05	21.5324	51.2712	38.276
2.15909e-05	21.5909	60.0618	33.8133
2.16494e-05	21.6494	55.1685	36.8923
2.17079e-05	21.7079	50.577	41.456
2.17665e-05	21.7665	51.424	40.2273
2.1825e-05	21.825	56.9061	42.686
2.18835e-05	21.8835	58.2089	43.4458
2.1942e-05	21.942	55.8883	40.2935
2.20005e-05	22.0005	55.7799	49.1007
2.2059e-05	22.059	56.6622	52.293
2.21175e-05	22.1175	51.9327	45.9992
2.2176e-05	22.176	56.7659	52.0056
2.22346e-05	22.2346	53.6383	59.5257
2.22931e-05	22.2931	56.2904	52.3726
2.23516e-05	22.3516	58.8489	55.1231
2.24101e-05	22.4101	66.4665	61.3755
2.24686e-05	22.4686	69.0661	66.4738
2.25271e-05	22.5271	79.687	78.2196
2.25856e-05	22.5856	67.8314	67.8703
2.26441e-05	22.6441	62.8876	66.6043
2.27026e-05	22.7026	67.2757	65.0605
2.27612e-05	22.7612	60.363	64.3282
2.28197e-05	22.8197	62.6157	59.1527
2.28782e-05	22.8782	45.4526	59.724
2.29367e-05	22.9367	49.1614	73.8821
2.29952e-05	22.9952	56.1909	68.1112
2.30537e-05	23.0537	46.2684	73.0398
2.31122e-05	23.1122	50.2383	64.0967
2.31707e-05	23.1707	52.3998	76.6047
2.32293e-05	23.2293	47.9798	67.0557
2.32878e-05	23.2878	46.3345	65.0309
2.33463e-05	23.3463	46.8435	65.1169
2.34048e-05	23.4048	51.3283	63.2147
2.34633e-05	23.4633	48.8399	58.159
2.35218e-05	23.5218	53.3876	60.2808
2.35803e-05	23.5803	38.149	60.2881
2.36388e-05	23.6388	38.8027	51.4088
2.36974e-05	23.6974	40.0265	55.0716
2.37559e-05	23.7559	41.2542	53.9547
2.38144e-05	23.8144	43.1382	49.2479
2.38729e-05	23.8729	40.113	43.4433
2.39314e-05	23.9314	34.7035	42.3809
2.39899e-05	23.9899	33.9181	41.3806
2.40484e-05	24.0484	34.4148	42.9688
2.41069e-05	24.1069	35.2665	44.7409
2.41654e-05	24.1654	33.7871	44.0637
2.4224e-05	24.224	30.1256	50.393
2.42825e-05	24.2825	32.5743	46.5008
2.4341e-05	24.341	26.0901	48.2764
2.43995e-05	24.3995	21.983	45.7732
2.4458e-05	24.458	20.1429	39.6392
2.45165e-05	24.5165	18.1222	41.5542
2.4575e-05	24.575	24.7815	52.1644
2.46335e-05	24.6335	27.7827	47.9097
2.46921e-05	24.6921	19.6415	48.3348
2.47506e-05	24.7506	31.1054	42.851
2.48091e-05	24.8091	25.558	39.6504
2.48676e-05	24.8676	20.7648	32.6567
2.49261e-05	24.9261	20.0133	25.1001
2.49846e-05	24.9846	19.5982	32.4272
2.50431e-05	25.0431	22.4446	34.9901
2.51016e-05	25.1016	18.8225	36.9225
2.51602e-05	25.1602	20.7758	31.0867
2.52187e-05	25.2187	24.8718	26.0996
2.52772e-05	25.2772	22.791	31.1199
2.53357e-05	25.3357	20.9386	31.1226
2.53942e-05	25.3942	20.9151	36.0153
2.54527e-05	25.4527	16.6809	34.1102
2.55112e-05	25.5112	16.8257	28.6549
2.55697e-05	25.5697	19.1924	25.9159
2.56282e-05	25.6282	21.9066	20.6518
2.56868e-05	25.6868	20.0371	28.026
2.57453e-05	25.7453	18.6264	33.2249
2.58038e-05	25.8038	22.1927	33.7681
2.58623e-05	25.8623	22.3863	31.411
2.59208e-05	25.9208	19.3168	31.9606
2.59793e-05	25.9793	19.483	28.3936
2.60378e-05	26.0378	19.8906	28.4167
2.60963e-05	26.0963	22.5588	28.3159
2.61549e-05	26.1549	23.3692	37.2601
2.62134e-05	26.2134	28.0975	50.2182
2.62719e-05	26.2719	35.168	46.4381
2.63304e-05	26.3304	29.3524	36.3692
2.63889e-05	26.3889	26.847	39.6818
2.64474e-05	26.4474	23.6103	44.3159
2.65059e-05	26.5059	25.4325	39.964
2.65644e-05	26.5644	34.5962	45.4359
2.6623e-05	26.623	34.6864	38.366
2.66815e-05	26.6815	34.7991	34.531
2.674e-05	26.74	33.0153	47.0356
2.67985e-05	26.7985	34.0812	32.6551
2.6857e-05	26.857	39.2955	38.7285
2.69155e-05	26.9155	29.7657	41.3879
2.6974e-05	26.974	26.9126	35.7672
2.70325e-05	27.0325	30.6509	48.4629
2.7091e-05	27.091	37.3558	42.4686
2.71496e-05	27.1496	32.3135	39.9427
2.72081e-05	27.2081	28.8283	40.1503
2.72666e-05	27.2666	31.4816	39.9429
2.73251e-05	27.3251	40.5277	43.8277
2.73836e-05	27.3836	38.5537	48.2102
2.74421e-05	27.4421	48.7653	48.5909
2.75006e-05	27.5006	40.9228	39.8879
2.75591e-05	27.5591	29.3275	38.9913
2.76177e-05	27.6177	27.2371	24.6263
2.76762e-05	27.6762	37.9129	30.0338
2.77347e-05	27.7347	50.5584	32.9865
2.77932e-05	27.7932	43.2332	23.6471
2.78517e-05	27.8517	38.3098	22.4031
2.79102e-05	27.9102	38.7022	27.8731
2.79687e-05	27.9687	36.036	29.2132
2.80272e-05	28.0272	36.0389	27.9962
2.80858e-05	28.0858	40.6483	31.662
2.81443e-05	28.1443	43.7138	27.0213
2.82028e-05	28.2028	40.2167	34.5978
2.82613e-05	28.2613	31.0418	28.6492
2.83198e-05	28.3198	30.736	36.978
2.83783e-05	28.3783	25.1366	44.0152
2.84368e-05	28.4368	27.0758	30.7777
2.84953e-05	28.4953	26.3383	40.3938
2.85538e-05	28.5538	30.7378	46.5965
2.86124e-05	28.6124	24.7589	40.7045
2.86709e-05	28.6709	29.8913	41.2322
2.87294e-05	28.7294	28.5785	46.7611
2.87879e-05	28.7879	26.0892	45.9098
2.88464e-05	28.8464	30.5264	47.5526
2.89049e-05	28.9049	28.4301	42.109
2.89634e-05	28.9634	27.6401	54.6433
2.90219e-05	29.0219	30.4538	55.3257
2.90805e-05	29.0805	36.1887	39.2718
2.9139e-05	29.139	34.8141	43.2854
2.91975e-05	29.1975	34.7281	33.9863
2.9256e-05	29.256	29.8265	35.1163
2.93145e-05	29.3145	33.4228	31.4666
2.9373e-05	29.373	34.246	35.871
2.94315e-05	29.4315	30.3499	35.8842
2.949e-05	29.49	33.5391	32.491
2.95486e-05	29.5486	35.0085	41.8795
2.96071e-05	29.6071	36.4362	38.1848
2.96656e-05	29.6656	43.4271	41.7204
2.97241e-05	29.7241	38.9553	40.8179
2.97826e-05	29.7826	34.4436	39.9862
2.98411e-05	29.8411	40.4313	39.7252
2.98996e-05	29.8996	41.8457	33.1546
2.99581e-05	29.9581	41.6106	40.8057
3.00166e-05	30.0166	42.7257	48.837
3.00752e-05	30.0752	45.5299	43.383
3.01337e-05	30.1337	42.8442	36.7389
3.01922e-05	30.1922	45.8932	39.7126
3.02507e-05	30.2507	52.9295	39.6846
3.03092e-05	30.3092	47.8451	42.4438
3.03677e-05	30.3677	44.7819	40.9937
3.04262e-05	30.4262	46.1031	42.7399
3.04847e-05	30.4847	40.8892	33.0171
3.05433e-05	30.5433	36.4859	33.2264
3.06018e-05	30.6018	34.8955	27.8196
3.06603e-05	30.6603	52.7407	35.7785
3.07188e-05	30.7188	31.4148	38.739
3.07773e-05	30.7773	32.7713	27.1841
3.08358e-05	30.8358	40.8518	30.0176
3.08943e-05	30.8943	54.7595	30.5271
3.09528e-05	30.9528	39.3669	33.8152
3.10114e-05	31.0114	37.7444	25.6192
3.10699e-05	31.0699	34.1458	29.0097
3.11284e-05	31.1284	28.1442	34.8082
3.11869e-05	31.1869	34.3697	32.6738
3.12454e-05	31.2454	28.9212	32.4928
3.13039e-05	31.3039	34.4772	34.6521
3.13624e-05	31.3624	36.5015	38
3.14209e-05	31.4209	26.3686	37.9981
3.14794e-05	31.4794	24.0447	39.4912
3.1538e-05	31.538	28.5156	35.7354
3.15965e-05	31.5965	29.2282	35.2545
3.1655e-05	31.655	26.8745	46.5728
3.17135e-05	31.7135	23.9875	45.9278
3.1772e-05	31.772	19.5515	37.8096
3.18305e-05	31.8305	17.0356	41.1118
3.1889e-05	31.889	14.7018	38.9236
3.19475e-05	31.9475	14.9666	38.607
3.20061e-05	32.0061	16.6188	30.0442
3.20646e-05	32.0646	15.3678	32.7058
3.21231e-05	32.1231	19.7063	38.3945
3.21816e-05	32.1816	16.8777	35.626
3.22401e-05	32.2401	12.1296	27.3087
3.22986e-05	32.2986	9.60289	15.8815
3.23571e-05	32.3571	11.9398	24.7717
3.24156e-05	32.4156	10.352	26.0896
3.24741e-05	32.4741	5.2055	26.2873
3.25327e-05	32.5327	11.2366	16.2227
3.25912e-05	32.5912	7.59003	32.9825
3.26497e-05	32.6497	17.5773	20.1618
3.27082e-05	32.7082	17.9753	15.7729
3.27667e-05	32.7667	15.4996	22.5673
3.28252e-05	32.8252	10.5509	27.251
3.28837e-05	32.8837	11.3963	19.9271
3.29422e-05	32.9422	9.28301	29.9695
3.30008e-05	33.0008	13.1532	28.7562
3.30593e-05	33.0593	10.6914	19.8272
3.31178e-05	33.1178	8.48719	27.1752
3.31763e-05	33.1763	7.07463	22.0727
3.32348e-05	33.2348	9.35803	20.2282
3.32933e-05	33.2933	9.52627	24.8345
3.33518e-05	33.3518	9.66914	28.7707
3.34103e-05	33.4103	10.5828	28.6909
3.34689e-05	33.4689	11.2341	22.2651
3.35274e-05	33.5274	12.5773	22.1703

## Sheet: Figure 2D
Proliferation of Xcc was determined as colony forming units per cm2 (CFU/ cm2) at different stages post inoculation.
	samples	1	2	3	Mean	SD
1 dpi	WT	4.41454	4.35042	4.0687	4.27789	0.150217
	SDE19-5	4.25104	4.23845	4.21212	4.23387	0.0162149
	SDE19-6	4.16937	4.38821	4.0687	4.20876	0.133382
3 dpi	WT	4.78615	4.61006	4.55207	4.64943	0.0995357
	SDE19-5	4.91109	4.78615	4.82091	4.83938	0.0526518
	SDE19-6	4.74836	4.88306	4.48512	4.70551	0.165259
5 dpi	WT	6.61006	6.48512	6.82091	6.6387	0.138574
	SDE19-5	6.88306	6.61006	6.82091	6.77134	0.116834
	SDE19-6	6.91109	7.04939	6.66121	6.8739	0.160641
8 dpi	WT	7.78615	7.78615	7.61006	7.72745	0.0830102
	SDE19-5	9.13833	8.88306	8.8531	8.95816	0.127985
	SDE19-6	8.66121	8.88306	8.96224	8.8355	0.127413
11 dpi	WT	6.8531	6.55207	6.93742	6.78086	0.165403
	SDE19-5	8.25104	8.36018	8.16937	8.2602	0.0781684
	SDE19-6	7.93742	7.48512	7.61006	7.67753	0.190714
				units: Log10(CFU/ cm2)

## Sheet: Figure 2E
Analysis of the expression profiles of defense related genes in SDE19 transgenic citrus plants. Relative expression of NPR1, PR1, PR2, PR5, GST1 and WRKY22 genes was calibrated by internal reference gene GAPDH.
Samples	NPR1	PR1	PR2	PR5	GST1	WRKY22		Samples		NPR1	PR1	PR2	PR5	GST1	WRKY22
WT	0.968229	0.801581	0.820366	0.979472	0.970722	1.14192		WT	Mean	1.00028	1.02293	1.01306	1.00016	1.00022	1.00474
WT	1.02445	0.939879	1.00076	1.02317	1.01748	0.910561			SD	0.0289279	0.272539	0.199122	0.0219413	0.0256706	0.121529
WT	1.00816	1.32733	1.21804	0.997838	1.01246	0.961733		SDE19-5	Mean	0.446632	0.758814	0.557961	0.154536	0.549543	0.0744623
SDE19-5	0.496485	1.04044	0.69453	0.154146	0.544603	0.089029			SD	0.0690939	0.283094	0.174363	0.0349081	0.0423069	0.0146834
SDE19-5	0.475649	0.761726	0.617795	0.189637	0.594103	0.074693		SDE19-6	Mean	0.659761	0.689951	0.499692	0.0660427	0.512645	0.073376
SDE19-5	0.367761	0.474275	0.361559	0.119824	0.509923	0.059665			SD	0.103196	0.11941	0.0450749	0.0150419	0.0478108	0.0166327
SDE19-6	0.732474	0.791084	0.493463	0.049717	0.554999	0.057403
SDE19-6	0.70516	0.72055	0.547557	0.069071	0.522136	0.090598
SDE19-6	0.541649	0.558219	0.458055	0.07934	0.460801	0.072127

## Sheet: Figure 3A
GO enrichment analysis of the differentially expressed genes (DEGs) between SDE19 transgenic citrus lines and wild-type citrus.
id	num	pvalue	per	ratio	class	ID	Descrption	Pvalue	Qvalue	Up	Down	fg_num	bg_num
GO:0071944 cell periphery	154	5.2494e-16	41.962	0.035	Cellular Component	GO:0071944	cell periphery	5.2494e-16	1.36484e-13	35	119	154	4450
GO:0005618 cell wall	49	1.5587e-13	13.351	0.063	Cellular Component	GO:0005618	cell wall	1.5587e-13	1.35087e-11	8	41	49	775
GO:0030312 external encapsulating structure	49	1.5587e-13	13.351	0.063	Cellular Component	GO:0030312	external encapsulating structure	1.5587e-13	1.35087e-11	8	41	49	775
GO:0043680 filiform apparatus	7	3.03444e-11	1.907	0.778	Cellular Component	GO:0043680	filiform apparatus	3.03444e-11	1.97239e-09	0	7	7	9
GO:0009605 response to external stimulus	103	3.08337e-12	25.245	0.042	Biological Process	GO:0009605	response to external stimulus	3.08337e-12	6.57065e-09	26	77	103	2461
GO:0005886 plasma membrane	124	2.03508e-10	33.787	0.032	Cellular Component	GO:0005886	plasma membrane	2.03508e-10	1.05824e-08	29	95	124	3825
GO:0051707 response to other organism	77	3.77632e-11	18.873	0.046	Biological Process	GO:0051707	response to other organism	3.77632e-11	1.89352e-08	14	63	77	1668
GO:0043207 response to external biotic stimulus	77	4.48537e-11	18.873	0.046	Biological Process	GO:0043207	response to external biotic stimulus	4.48537e-11	1.89352e-08	14	63	77	1674
GO:0044550 secondary metabolite biosynthetic process	30	4.50534e-11	7.353	0.088	Biological Process	GO:0044550	secondary metabolite biosynthetic process	4.50534e-11	1.89352e-08	9	21	30	341
GO:0009607 response to biotic stimulus	77	5.32186e-11	18.873	0.046	Biological Process	GO:0009607	response to biotic stimulus	5.32186e-11	1.89352e-08	14	63	77	1680
GO:0019748 secondary metabolic process	37	5.33134e-11	9.069	0.073	Biological Process	GO:0019748	secondary metabolic process	5.33134e-11	1.89352e-08	11	26	37	506
GO:0044426 cell wall part	8	6.03943e-10	2.18	0.444	Cellular Component	GO:0044426	cell wall part	6.03943e-10	2.24322e-08	0	8	8	18
GO:0044462 external encapsulating structure part	8	6.03943e-10	2.18	0.444	Cellular Component	GO:0044462	external encapsulating structure part	6.03943e-10	2.24322e-08	0	8	8	18
GO:0006952 defense response	74	1.39092e-10	18.137	0.046	Biological Process	GO:0006952	defense response	1.39092e-10	4.23435e-08	11	63	74	1615
GO:0050896 response to stimulus	249	2.26891e-10	61.029	0.028	Biological Process	GO:0050896	response to stimulus	2.26891e-10	6.04381e-08	89	160	249	8836
GO:0004497 monooxygenase activity	24	2.17418e-10	6.575	0.105	Molecular Function	GO:0004497	monooxygenase activity	2.17418e-10	7.21509e-08	9	15	24	229
GO:0004553 hydrolase activity, hydrolyzing O-glycosyl compounds	29	2.4667e-10	7.945	0.087	Molecular Function	GO:0004553	hydrolase activity, hydrolyzing O-glycosyl compounds	2.4667e-10	7.21509e-08	5	24	29	333
GO:0009636 response to toxic substance	44	2.18259e-09	10.784	0.057	Biological Process	GO:0009636	response to toxic substance	2.18259e-09	5.16788e-07	18	26	44	771
GO:0009620 response to fungus	37	2.75256e-09	9.069	0.063	Biological Process	GO:0009620	response to fungus	2.75256e-09	5.8657e-07	6	31	37	583
GO:0016798 hydrolase activity, acting on glycosyl bonds	30	3.99215e-09	8.219	0.075	Molecular Function	GO:0016798	hydrolase activity, acting on glycosyl bonds	3.99215e-09	7.78469e-07	6	24	30	399
GO:0046677 response to antibiotic	35	4.40416e-09	8.578	0.065	Biological Process	GO:0046677	response to antibiotic	4.40416e-09	8.53206e-07	15	20	35	540
GO:0016709 oxidoreductase activity, acting on paired donors, with incorporation or reduction of molecular oxygen, NAD(P)H as one donor, and incorporation of one atom of oxygen	18	9.95277e-09	4.932	0.115	Molecular Function	GO:0016709	oxidoreductase activity, acting on paired donors, with incorporation or reduction of molecular oxygen, NAD(P)H as one donor, and incorporation of one atom of oxygen	9.95277e-09	1.45559e-06	8	10	18	157
GO:0016705 oxidoreductase activity, acting on paired donors, with incorporation or reduction of molecular oxygen	24	1.75323e-08	6.575	0.084	Molecular Function	GO:0016705	oxidoreductase activity, acting on paired donors, with incorporation or reduction of molecular oxygen	1.75323e-08	2.05128e-06	9	15	24	285
GO:0051704 multi-organism process	92	1.26165e-08	22.549	0.038	Biological Process	GO:0051704	multi-organism process	1.26165e-08	2.24048e-06	20	72	92	2435
GO:0031226 intrinsic component of plasma membrane	31	8.37411e-08	8.447	0.056	Cellular Component	GO:0031226	intrinsic component of plasma membrane	8.37411e-08	2.72159e-06	10	21	31	550
GO:0042493 response to drug	49	3.42639e-08	12.01	0.049	Biological Process	GO:0042493	response to drug	3.42639e-08	5.61665e-06	21	28	49	999
GO:1901700 response to oxygen-containing compound	103	3.9241e-08	25.245	0.035	Biological Process	GO:1901700	response to oxygen-containing compound	3.9241e-08	5.97304e-06	44	59	103	2909
GO:0001101 response to acid chemical	82	5.10524e-08	20.098	0.038	Biological Process	GO:0001101	response to acid chemical	5.10524e-08	7.25285e-06	30	52	82	2138
GO:0010483 pollen tube reception	7	7.14455e-08	1.716	0.368	Biological Process	GO:0010483	pollen tube reception	7.14455e-08	9.51564e-06	0	7	7	19
GO:0050832 defense response to fungus	29	1.33333e-07	7.108	0.064	Biological Process	GO:0050832	defense response to fungus	1.33333e-07	1.67137e-05	5	24	29	454
GO:0016020 membrane	177	6.33793e-07	48.229	0.026	Cellular Component	GO:0016020	membrane	6.33793e-07	1.83096e-05	50	127	177	6897
GO:0006950 response to stress	155	2.31082e-07	37.99	0.03	Biological Process	GO:0006950	response to stress	2.31082e-07	2.73575e-05	51	104	155	5140
GO:0044459 plasma membrane part	34	1.29456e-06	9.264	0.047	Cellular Component	GO:0044459	plasma membrane part	1.29456e-06	3.36586e-05	11	23	34	722
GO:0009719 response to endogenous stimulus	103	3.87018e-07	25.245	0.034	Biological Process	GO:0009719	response to endogenous stimulus	3.87018e-07	4.34071e-05	37	66	103	3045
GO:0009725 response to hormone	94	7.78593e-07	23.039	0.034	Biological Process	GO:0009725	response to hormone	7.78593e-07	8.29591e-05	34	60	94	2738
GO:0030308 negative regulation of cell growth	7	8.20888e-07	1.716	0.269	Biological Process	GO:0030308	negative regulation of cell growth	8.20888e-07	8.33006e-05	0	7	7	26
GO:0042221 response to chemical	147	9.83153e-07	36.029	0.03	Biological Process	GO:0042221	response to chemical	9.83153e-07	9.42739e-05	61	86	147	4913
GO:0065008 regulation of biological quality	73	1.0175e-06	17.892	0.037	Biological Process	GO:0065008	regulation of biological quality	1.0175e-06	9.42739e-05	31	42	73	1961
GO:0014070 response to organic cyclic compound	41	1.11596e-06	10.049	0.048	Biological Process	GO:0014070	response to organic cyclic compound	1.11596e-06	9.90877e-05	10	31	41	863
GO:0005887 integral component of plasma membrane	22	4.5261e-06	5.995	0.058	Cellular Component	GO:0005887	integral component of plasma membrane	4.5261e-06	0.000106981	10	12	22	381
GO:0010033 response to organic substance	113	1.25522e-06	27.696	0.032	Biological Process	GO:0010033	response to organic substance	1.25522e-06	0.000106995	44	69	113	3521
GO:0009753 response to jasmonic acid	26	1.68308e-06	6.373	0.06	Biological Process	GO:0009753	response to jasmonic acid	1.68308e-06	0.000137948	13	13	26	430
GO:0005773 vacuole	53	8.51476e-06	14.441	0.035	Cellular Component	GO:0005773	vacuole	8.51476e-06	0.000184486	14	39	53	1494
GO:0098542 defense response to other organism	51	2.61161e-06	12.5	0.042	Biological Process	GO:0098542	defense response to other organism	2.61161e-06	0.000206124	8	43	51	1225
GO:0009751 response to salicylic acid	23	3.55662e-06	5.637	0.063	Biological Process	GO:0009751	response to salicylic acid	3.55662e-06	0.000270684	6	17	23	366
GO:0009617 response to bacterium	39	4.01473e-06	9.559	0.046	Biological Process	GO:0009617	response to bacterium	4.01473e-06	0.000295014	4	35	39	844
GO:0009505 plant-type cell wall	21	1.90503e-05	5.722	0.054	Cellular Component	GO:0009505	plant-type cell wall	1.90503e-05	0.000381006	6	15	21	387
GO:0009992 cellular water homeostasis	5	6.97171e-06	1.225	0.357	Biological Process	GO:0009992	cellular water homeostasis	6.97171e-06	0.000495224	0	5	5	14
GO:0080167 response to karrikin	16	8.74572e-06	3.922	0.077	Biological Process	GO:0080167	response to karrikin	8.74572e-06	0.000601198	8	8	16	207
GO:1901615 organic hydroxy compound metabolic process	27	1.0064e-05	6.618	0.054	Biological Process	GO:1901615	organic hydroxy compound metabolic process	1.0064e-05	0.000663627	12	15	27	504
GO:0006884 cell volume homeostasis	5	1.02767e-05	1.225	0.333	Biological Process	GO:0006884	cell volume homeostasis	1.02767e-05	0.000663627	0	5	5	15
GO:0009850 auxin metabolic process	11	1.23601e-05	2.696	0.106	Biological Process	GO:0009850	auxin metabolic process	1.23601e-05	0.000680218	6	5	11	104
GO:0016105 triterpenoid catabolic process	4	1.27681e-05	0.98	0.5	Biological Process	GO:0016105	triterpenoid catabolic process	1.27681e-05	0.000680218	3	1	4	8
GO:0019741 pentacyclic triterpenoid catabolic process	4	1.27681e-05	0.98	0.5	Biological Process	GO:0019741	pentacyclic triterpenoid catabolic process	1.27681e-05	0.000680218	3	1	4	8
GO:1902381 11-oxo-beta-amyrin metabolic process	4	1.27681e-05	0.98	0.5	Biological Process	GO:1902381	11-oxo-beta-amyrin metabolic process	1.27681e-05	0.000680218	3	1	4	8
GO:1902382 11-oxo-beta-amyrin catabolic process	4	1.27681e-05	0.98	0.5	Biological Process	GO:1902382	11-oxo-beta-amyrin catabolic process	1.27681e-05	0.000680218	3	1	4	8
GO:1902384 glycyrrhetinate metabolic process	4	1.27681e-05	0.98	0.5	Biological Process	GO:1902384	glycyrrhetinate metabolic process	1.27681e-05	0.000680218	3	1	4	8
GO:1902386 glycyrrhetinate biosynthetic process	4	1.27681e-05	0.98	0.5	Biological Process	GO:1902386	glycyrrhetinate biosynthetic process	1.27681e-05	0.000680218	3	1	4	8
GO:0048878 chemical homeostasis	31	1.50793e-05	7.598	0.049	Biological Process	GO:0048878	chemical homeostasis	1.50793e-05	0.000783756	14	17	31	637
GO:0042445 hormone metabolic process	25	1.56899e-05	6.127	0.055	Biological Process	GO:0042445	hormone metabolic process	1.56899e-05	0.000796075	12	13	25	458
GO:0030104 water homeostasis	7	1.80352e-05	1.716	0.175	Biological Process	GO:0030104	water homeostasis	1.80352e-05	0.00089379	1	6	7	40
GO:0018108 peptidyl-tyrosine phosphorylation	5	2.04507e-05	1.225	0.294	Biological Process	GO:0018108	peptidyl-tyrosine phosphorylation	2.04507e-05	0.000968454	1	4	5	17
GO:0018212 peptidyl-tyrosine modification	5	2.04507e-05	1.225	0.294	Biological Process	GO:0018212	peptidyl-tyrosine modification	2.04507e-05	0.000968454	1	4	5	17
GO:0010817 regulation of hormone levels	30	2.24131e-05	7.353	0.048	Biological Process	GO:0010817	regulation of hormone levels	2.24131e-05	0.00100332	14	16	30	619
GO:0019742 pentacyclic triterpenoid metabolic process	4	2.25994e-05	0.98	0.444	Biological Process	GO:0019742	pentacyclic triterpenoid metabolic process	2.25994e-05	0.00100332	3	1	4	9
GO:0019745 pentacyclic triterpenoid biosynthetic process	4	2.25994e-05	0.98	0.444	Biological Process	GO:0019745	pentacyclic triterpenoid biosynthetic process	2.25994e-05	0.00100332	3	1	4	9
GO:0046527 glucosyltransferase activity	18	1.11956e-05	4.932	0.071	Molecular Function	GO:0046527	glucosyltransferase activity	1.11956e-05	0.00100774	8	10	18	252
GO:0004713 protein tyrosine kinase activity	5	1.20584e-05	1.37	0.333	Molecular Function	GO:0004713	protein tyrosine kinase activity	1.20584e-05	0.00100774	1	4	5	15
GO:0009696 salicylic acid metabolic process	8	2.78784e-05	1.961	0.138	Biological Process	GO:0009696	salicylic acid metabolic process	2.78784e-05	0.00121243	4	4	8	58
GO:0048281 inflorescence morphogenesis	3	3.66827e-05	0.735	0.75	Biological Process	GO:0048281	inflorescence morphogenesis	3.66827e-05	0.00153276	1	2	3	4
GO:0072722 response to amitrole	3	3.66827e-05	0.735	0.75	Biological Process	GO:0072722	response to amitrole	3.66827e-05	0.00153276	0	3	3	4
GO:0009611 response to wounding	24	3.74215e-05	5.882	0.053	Biological Process	GO:0009611	response to wounding	3.74215e-05	0.00153356	8	16	24	453
GO:0004568 chitinase activity	4	2.57443e-05	1.096	0.444	Molecular Function	GO:0004568	chitinase activity	2.57443e-05	0.00188255	0	4	4	9
GO:0008194 UDP-glycosyltransferase activity	17	3.15253e-05	4.658	0.069	Molecular Function	GO:0008194	UDP-glycosyltransferase activity	3.15253e-05	0.00204914	7	10	17	247
GO:0042542 response to hydrogen peroxide	11	5.97554e-05	2.696	0.089	Biological Process	GO:0042542	response to hydrogen peroxide	5.97554e-05	0.00240262	9	2	11	123
GO:0035252 UDP-xylosyltransferase activity	4	4.21689e-05	1.096	0.4	Molecular Function	GO:0035252	UDP-xylosyltransferase activity	4.21689e-05	0.00246688	2	2	4	10
GO:0042430 indole-containing compound metabolic process	10	8.21085e-05	2.451	0.094	Biological Process	GO:0042430	indole-containing compound metabolic process	8.21085e-05	0.00324024	5	5	10	106
GO:0005576 extracellular region	28	0.000179292	7.629	0.04	Cellular Component	GO:0005576	extracellular region	0.000179292	0.0033297	4	24	28	696
GO:0006026 aminoglycan catabolic process	3	9.02679e-05	0.735	0.6	Biological Process	GO:0006026	aminoglycan catabolic process	9.02679e-05	0.00349747	0	3	3	5
GO:0008810 cellulase activity	5	7.33504e-05	1.37	0.238	Molecular Function	GO:0008810	cellulase activity	7.33504e-05	0.00390091	0	5	5	21
GO:0042592 homeostatic process	35	0.000110012	8.578	0.042	Biological Process	GO:0042592	homeostatic process	0.000110012	0.00418636	17	18	35	842
GO:0048046 apoplast	18	0.000245839	4.905	0.049	Cellular Component	GO:0048046	apoplast	0.000245839	0.00426121	3	15	18	365
GO:0018874 benzoate metabolic process	4	0.000119918	0.98	0.308	Biological Process	GO:0018874	benzoate metabolic process	0.000119918	0.00448325	4	0	4	13
GO:0045926 negative regulation of growth	9	0.000128932	2.206	0.099	Biological Process	GO:0045926	negative regulation of growth	0.000128932	0.00473715	2	7	9	91
GO:0052639 salicylic acid glucosyltransferase (ester-forming) activity	4	0.000136301	1.096	0.308	Molecular Function	GO:0052639	salicylic acid glucosyltransferase (ester-forming) activity	0.000136301	0.00524181	4	0	4	13
GO:0052640 salicylic acid glucosyltransferase (glucoside-forming) activity	4	0.000136301	1.096	0.308	Molecular Function	GO:0052640	salicylic acid glucosyltransferase (glucoside-forming) activity	0.000136301	0.00524181	4	0	4	13
GO:0052641 benzoic acid glucosyltransferase activity	4	0.000136301	1.096	0.308	Molecular Function	GO:0052641	benzoic acid glucosyltransferase activity	0.000136301	0.00524181	4	0	4	13
GO:0080002 UDP-glucose:4-aminobenzoate acylglucosyltransferase activity	4	0.000136301	1.096	0.308	Molecular Function	GO:0080002	UDP-glucose:4-aminobenzoate acylglucosyltransferase activity	0.000136301	0.00524181	4	0	4	13
GO:0016758 transferase activity, transferring hexosyl groups	23	0.000143366	6.301	0.051	Molecular Function	GO:0016758	transferase activity, transferring hexosyl groups	0.000143366	0.00524181	8	15	23	449
GO:0035251 UDP-glucosyltransferase activity	12	0.000163133	3.288	0.077	Molecular Function	GO:0035251	UDP-glucosyltransferase activity	0.000163133	0.0056137	7	5	12	156
GO:0018958 phenol-containing compound metabolic process	9	0.000165541	2.206	0.096	Biological Process	GO:0018958	phenol-containing compound metabolic process	0.000165541	0.00596351	5	4	9	94
GO:0010030 positive regulation of seed germination	7	0.000167907	1.716	0.125	Biological Process	GO:0010030	positive regulation of seed germination	0.000167907	0.00596351	5	2	7	56
GO:0030599 pectinesterase activity	6	0.000183665	1.644	0.154	Molecular Function	GO:0030599	pectinesterase activity	0.000183665	0.00596912	0	6	6	39
GO:0016049 cell growth	28	0.000188256	6.863	0.044	Biological Process	GO:0016049	cell growth	0.000188256	0.00657661	8	20	28	631
GO:0042537 benzene-containing compound metabolic process	8	0.00021605	1.961	0.104	Biological Process	GO:0042537	benzene-containing compound metabolic process	0.00021605	0.00736074	4	4	8	77
GO:0000302 response to reactive oxygen species	19	0.00021761	4.657	0.053	Biological Process	GO:0000302	response to reactive oxygen species	0.00021761	0.00736074	10	9	19	356
GO:0016104 triterpenoid biosynthetic process	4	0.000221395	0.98	0.267	Biological Process	GO:0016104	triterpenoid biosynthetic process	0.000221395	0.00737176	3	1	4	15
GO:0004565 beta-galactosidase activity	6	0.000244001	1.644	0.146	Molecular Function	GO:0004565	beta-galactosidase activity	0.000244001	0.00751267	2	4	6	41
GO:0001558 regulation of cell growth	11	0.000230145	2.696	0.077	Biological Process	GO:0001558	regulation of cell growth	0.000230145	0.00754522	1	10	11	143
GO:0005783 endoplasmic reticulum	43	0.000521802	11.717	0.032	Cellular Component	GO:0005783	endoplasmic reticulum	0.000521802	0.00847928	11	32	43	1334
GO:0046910 pectinesterase inhibitor activity	6	0.000362578	1.644	0.136	Molecular Function	GO:0046910	pectinesterase inhibitor activity	0.000362578	0.0106054	0	6	6	44
GO:0097305 response to alcohol	45	0.000331938	11.029	0.036	Biological Process	GO:0097305	response to alcohol	0.000331938	0.0107176	20	25	45	1252
GO:0009698 phenylpropanoid metabolic process	12	0.000352192	2.941	0.069	Biological Process	GO:0009698	phenylpropanoid metabolic process	0.000352192	0.0112018	3	9	12	175
GO:0010330 cellulose synthase complex	3	0.000748743	0.817	0.3	Cellular Component	GO:0010330	cellulose synthase complex	0.000748743	0.0114514	0	3	3	10
GO:0016231 beta-N-acetylglucosaminidase activity	2	0.000474653	0.548	1	Molecular Function	GO:0016231	beta-N-acetylglucosaminidase activity	0.000474653	0.0120727	0	2	2	2
GO:0033925 mannosyl-glycoprotein endo-beta-N-acetylglucosaminidase activity	2	0.000474653	0.548	1	Molecular Function	GO:0033925	mannosyl-glycoprotein endo-beta-N-acetylglucosaminidase activity	0.000474653	0.0120727	0	2	2	2
GO:0050404 zeatin O-beta-D-xylosyltransferase activity	2	0.000474653	0.548	1	Molecular Function	GO:0050404	zeatin O-beta-D-xylosyltransferase activity	0.000474653	0.0120727	2	0	2	2
GO:0000270 peptidoglycan metabolic process	2	0.000443843	0.49	1	Biological Process	GO:0000270	peptidoglycan metabolic process	0.000443843	0.0122835	0	2	2	2
GO:0006027 glycosaminoglycan catabolic process	2	0.000443843	0.49	1	Biological Process	GO:0006027	glycosaminoglycan catabolic process	0.000443843	0.0122835	0	2	2	2
GO:0009253 peptidoglycan catabolic process	2	0.000443843	0.49	1	Biological Process	GO:0009253	peptidoglycan catabolic process	0.000443843	0.0122835	0	2	2	2
GO:0010083 regulation of vegetative meristem growth	2	0.000443843	0.49	1	Biological Process	GO:0010083	regulation of vegetative meristem growth	0.000443843	0.0122835	2	0	2	2
GO:0010448 vegetative meristem growth	2	0.000443843	0.49	1	Biological Process	GO:0010448	vegetative meristem growth	0.000443843	0.0122835	2	0	2	2
GO:0044035 multi-organism catabolic process	2	0.000443843	0.49	1	Biological Process	GO:0044035	multi-organism catabolic process	0.000443843	0.0122835	0	2	2	2
GO:0044040 multi-organism carbohydrate metabolic process	2	0.000443843	0.49	1	Biological Process	GO:0044040	multi-organism carbohydrate metabolic process	0.000443843	0.0122835	0	2	2	2
GO:0044041 multi-organism carbohydrate catabolic process	2	0.000443843	0.49	1	Biological Process	GO:0044041	multi-organism carbohydrate catabolic process	0.000443843	0.0122835	0	2	2	2
GO:0044278 cell wall disruption in other organism	2	0.000443843	0.49	1	Biological Process	GO:0044278	cell wall disruption in other organism	0.000443843	0.0122835	0	2	2	2
GO:0051672 catabolism by organism of cell wall peptidoglycan in other organism	2	0.000443843	0.49	1	Biological Process	GO:0051672	catabolism by organism of cell wall peptidoglycan in other organism	0.000443843	0.0122835	0	2	2	2
GO:0052638 indole-3-butyrate beta-glucosyltransferase activity	3	0.00053155	0.822	0.375	Molecular Function	GO:0052638	indole-3-butyrate beta-glucosyltransferase activity	0.00053155	0.0129565	3	0	3	8
GO:0009787 regulation of abscisic acid-activated signaling pathway	14	0.000514284	3.431	0.059	Biological Process	GO:0009787	regulation of abscisic acid-activated signaling pathway	0.000514284	0.0140505	4	10	14	236
GO:0015925 galactosidase activity	6	0.000655474	1.644	0.122	Molecular Function	GO:0015925	galactosidase activity	0.000655474	0.0153381	2	4	6	49
GO:0046482 para-aminobenzoic acid metabolic process	4	0.00058802	0.98	0.211	Biological Process	GO:0046482	para-aminobenzoic acid metabolic process	0.00058802	0.0158617	4	0	4	19
GO:0009788 negative regulation of abscisic acid-activated signaling pathway	10	0.00066413	2.451	0.073	Biological Process	GO:0009788	negative regulation of abscisic acid-activated signaling pathway	0.00066413	0.0176908	2	8	10	137
GO:0051703 intraspecies interaction between organisms	8	0.000675844	1.961	0.088	Biological Process	GO:0051703	intraspecies interaction between organisms	0.000675844	0.0177061	0	8	8	91
GO:0071474 cellular hyperosmotic response	3	0.000711889	0.735	0.333	Biological Process	GO:0071474	cellular hyperosmotic response	0.000711889	0.0177061	3	0	3	9
GO:0071475 cellular hyperosmotic salinity response	3	0.000711889	0.735	0.333	Biological Process	GO:0071475	cellular hyperosmotic salinity response	0.000711889	0.0177061	3	0	3	9
GO:0006722 triterpenoid metabolic process	4	0.000722868	0.98	0.2	Biological Process	GO:0006722	triterpenoid metabolic process	0.000722868	0.0177061	3	1	4	20
GO:0017062 respiratory chain complex III assembly	4	0.000722868	0.98	0.2	Biological Process	GO:0017062	respiratory chain complex III assembly	0.000722868	0.0177061	1	3	4	20
GO:0034551 mitochondrial respiratory chain complex III assembly	4	0.000722868	0.98	0.2	Biological Process	GO:0034551	mitochondrial respiratory chain complex III assembly	0.000722868	0.0177061	1	3	4	20
GO:0097033 mitochondrial respiratory chain complex III biogenesis	4	0.000722868	0.98	0.2	Biological Process	GO:0097033	mitochondrial respiratory chain complex III biogenesis	0.000722868	0.0177061	1	3	4	20
GO:0043455 regulation of secondary metabolic process	7	0.00086837	1.716	0.096	Biological Process	GO:0043455	regulation of secondary metabolic process	0.00086837	0.0210284	3	4	7	73
GO:0016491 oxidoreductase activity	48	0.000935415	13.151	0.035	Molecular Function	GO:0016491	oxidoreductase activity	0.000935415	0.0210468	16	32	48	1386
GO:0009741 response to brassinosteroid	12	0.00088272	2.941	0.062	Biological Process	GO:0009741	response to brassinosteroid	0.00088272	0.0211357	3	9	12	194
GO:0016759 cellulose synthase activity	6	0.00100031	1.644	0.113	Molecular Function	GO:0016759	cellulose synthase activity	0.00100031	0.0216733	0	6	6	53
GO:0009404 toxin metabolic process	6	0.000932244	1.471	0.111	Biological Process	GO:0009404	toxin metabolic process	0.000932244	0.0218309	2	4	6	54
GO:0009851 auxin biosynthetic process	6	0.000932244	1.471	0.111	Biological Process	GO:0009851	auxin biosynthetic process	0.000932244	0.0218309	2	4	6	54
GO:0033993 response to lipid	48	0.000958892	11.765	0.034	Biological Process	GO:0033993	response to lipid	0.000958892	0.0222109	20	28	48	1431
GO:0016137 glycoside metabolic process	4	0.00105562	0.98	0.182	Biological Process	GO:0016137	glycoside metabolic process	0.00105562	0.0236792	0	4	4	22
GO:0052314 phytoalexin metabolic process	4	0.00105562	0.98	0.182	Biological Process	GO:0052314	phytoalexin metabolic process	0.00105562	0.0236792	1	3	4	22
GO:0052315 phytoalexin biosynthetic process	4	0.00105562	0.98	0.182	Biological Process	GO:0052315	phytoalexin biosynthetic process	0.00105562	0.0236792	1	3	4	22
GO:0044723 single-organism carbohydrate metabolic process	31	0.00107137	7.598	0.038	Biological Process	GO:0044723	single-organism carbohydrate metabolic process	0.00107137	0.0237821	4	27	31	810
GO:0007154 cell communication	89	0.00110638	21.814	0.029	Biological Process	GO:0007154	cell communication	0.00110638	0.0243062	32	57	89	3093
GO:0009833 plant-type primary cell wall biogenesis	6	0.00124228	1.471	0.105	Biological Process	GO:0009833	plant-type primary cell wall biogenesis	0.00124228	0.0270132	0	6	6	57
GO:0055082 cellular chemical homeostasis	15	0.0013398	3.676	0.052	Biological Process	GO:0055082	cellular chemical homeostasis	0.0013398	0.0287723	6	9	15	290
GO:0006979 response to oxidative stress	28	0.00135018	6.863	0.039	Biological Process	GO:0006979	response to oxidative stress	0.00135018	0.0287723	13	15	28	716
GO:0050664 oxidoreductase activity, acting on NAD(P)H, oxygen as acceptor	3	0.00149162	0.822	0.273	Molecular Function	GO:0050664	oxidoreductase activity, acting on NAD(P)H, oxygen as acceptor	0.00149162	0.0302979	0	3	3	11
GO:0001871 pattern binding	7	0.00155374	1.918	0.09	Molecular Function	GO:0001871	pattern binding	0.00155374	0.0302979	0	7	7	78
GO:0030247 polysaccharide binding	7	0.00155374	1.918	0.09	Molecular Function	GO:0030247	polysaccharide binding	0.00155374	0.0302979	0	7	7	78
GO:0009737 response to abscisic acid	37	0.00145234	9.069	0.035	Biological Process	GO:0009737	response to abscisic acid	0.00145234	0.0305087	15	22	37	1044
GO:0032787 monocarboxylic acid metabolic process	29	0.00146029	7.108	0.038	Biological Process	GO:0032787	monocarboxylic acid metabolic process	0.00146029	0.0305087	10	19	29	755
GO:0080043 quercetin 3-O-glucosyltransferase activity	7	0.00167352	1.918	0.089	Molecular Function	GO:0080043	quercetin 3-O-glucosyltransferase activity	0.00167352	0.0305941	5	2	7	79
GO:0080044 quercetin 7-O-glucosyltransferase activity	7	0.00167352	1.918	0.089	Molecular Function	GO:0080044	quercetin 7-O-glucosyltransferase activity	0.00167352	0.0305941	5	2	7	79
GO:0009403 toxin biosynthetic process	4	0.00148324	0.98	0.167	Biological Process	GO:0009403	toxin biosynthetic process	0.00148324	0.0306873	1	3	4	24
GO:0044711 single-organism biosynthetic process	78	0.00151374	19.118	0.029	Biological Process	GO:0044711	single-organism biosynthetic process	0.00151374	0.0310171	28	50	78	2666
GO:0071229 cellular response to acid chemical	34	0.00153146	8.333	0.036	Biological Process	GO:0071229	cellular response to acid chemical	0.00153146	0.0310814	10	24	34	937
GO:0004672 protein kinase activity	42	0.00180617	11.507	0.035	Molecular Function	GO:0004672	protein kinase activity	0.00180617	0.0320184	6	36	42	1207
GO:1902074 response to salt	4	0.00173666	0.98	0.16	Biological Process	GO:1902074	response to salt	0.00173666	0.0349135	3	1	4	25
GO:0006022 aminoglycan metabolic process	3	0.00177861	0.735	0.25	Biological Process	GO:0006022	aminoglycan metabolic process	0.00177861	0.0354226	0	3	3	12
GO:0072330 monocarboxylic acid biosynthetic process	17	0.00187068	4.167	0.047	Biological Process	GO:0072330	monocarboxylic acid biosynthetic process	0.00187068	0.0369112	6	11	17	362
GO:0071554 cell wall organization or biogenesis	23	0.00192216	5.637	0.041	Biological Process	GO:0071554	cell wall organization or biogenesis	0.00192216	0.0375791	4	19	23	560
GO:0042182 ketone catabolic process	4	0.00201862	0.98	0.154	Biological Process	GO:0042182	ketone catabolic process	0.00201862	0.0391062	3	1	4	26
GO:0042285 xylosyltransferase activity	4	0.00227799	1.096	0.154	Molecular Function	GO:0042285	xylosyltransferase activity	0.00227799	0.0391949	2	2	4	26
GO:0030246 carbohydrate binding	8	0.00237474	2.192	0.075	Molecular Function	GO:0030246	carbohydrate binding	0.00237474	0.039692	1	7	8	107
GO:0046556 alpha-L-arabinofuranosidase activity	3	0.00250298	0.822	0.231	Molecular Function	GO:0046556	alpha-L-arabinofuranosidase activity	0.00250298	0.0405547	1	2	3	13
GO:0016757 transferase activity, transferring glycosyl groups	23	0.002565	6.301	0.041	Molecular Function	GO:0016757	transferase activity, transferring glycosyl groups	0.002565	0.0405547	8	15	23	555
GO:0008202 steroid metabolic process	10	0.00215211	2.451	0.062	Biological Process	GO:0008202	steroid metabolic process	0.00215211	0.0410815	4	6	10	160
GO:0019725 cellular homeostasis	17	0.00215914	4.167	0.046	Biological Process	GO:0019725	cellular homeostasis	0.00215914	0.0410815	8	9	17	367
GO:0005975 carbohydrate metabolic process	34	0.00223414	8.333	0.035	Biological Process	GO:0005975	carbohydrate metabolic process	0.00223414	0.0413122	5	29	34	959
GO:0016144 S-glycoside biosynthetic process	5	0.00224949	1.225	0.114	Biological Process	GO:0016144	S-glycoside biosynthetic process	0.00224949	0.0413122	3	2	5	44
GO:0019758 glycosinolate biosynthetic process	5	0.00224949	1.225	0.114	Biological Process	GO:0019758	glycosinolate biosynthetic process	0.00224949	0.0413122	3	2	5	44
GO:0019761 glucosinolate biosynthetic process	5	0.00224949	1.225	0.114	Biological Process	GO:0019761	glucosinolate biosynthetic process	0.00224949	0.0413122	3	2	5	44
GO:0042435 indole-containing compound biosynthetic process	7	0.0022682	1.716	0.081	Biological Process	GO:0042435	indole-containing compound biosynthetic process	0.0022682	0.0413122	2	5	7	86
GO:0009723 response to ethylene	18	0.00234133	4.412	0.045	Biological Process	GO:0009723	response to ethylene	0.00234133	0.0422827	7	11	18	402
GO:0010279 indole-3-acetic acid amido synthetase activity	2	0.00276619	0.548	0.5	Molecular Function	GO:0010279	indole-3-acetic acid amido synthetase activity	0.00276619	0.0425848	2	0	2	4
GO:1901420 negative regulation of response to alcohol	10	0.00246512	2.451	0.061	Biological Process	GO:1901420	negative regulation of response to alcohol	0.00246512	0.0436667	2	8	10	163
GO:0016051 carbohydrate biosynthetic process	18	0.0024692	4.412	0.045	Biological Process	GO:0016051	carbohydrate biosynthetic process	0.0024692	0.0436667	2	16	18	404
GO:1901617 organic hydroxy compound biosynthetic process	15	0.00247943	3.676	0.049	Biological Process	GO:1901617	organic hydroxy compound biosynthetic process	0.00247943	0.0436667	8	7	15	309
GO:0003824 catalytic activity	240	0.0030126	65.753	0.024	Molecular Function	GO:0003824	catalytic activity	0.0030126	0.0440909	61	179	240	9817
GO:0047262 polygalacturonate 4-alpha-galacturonosyltransferase activity	4	0.00301476	1.096	0.143	Molecular Function	GO:0047262	polygalacturonate 4-alpha-galacturonosyltransferase activity	0.00301476	0.0440909	0	4	4	28
GO:0009627 systemic acquired resistance	9	0.00252848	2.206	0.066	Biological Process	GO:0009627	systemic acquired resistance	0.00252848	0.0441655	0	9	9	137
GO:0010438 cellular response to sulfur starvation	2	0.00258911	0.49	0.5	Biological Process	GO:0010438	cellular response to sulfur starvation	0.00258911	0.0444951	0	2	2	4
GO:0045471 response to ethanol	2	0.00258911	0.49	0.5	Biological Process	GO:0045471	response to ethanol	0.00258911	0.0444951	2	0	2	4
GO:1901419 regulation of response to alcohol	14	0.00261332	3.431	0.05	Biological Process	GO:1901419	regulation of response to alcohol	0.00261332	0.0445518	4	10	14	280
GO:0097306 cellular response to alcohol	23	0.00298206	5.637	0.04	Biological Process	GO:0097306	cellular response to alcohol	0.00298206	0.0504347	9	14	23	580
GO:0016999 antibiotic metabolic process	8	0.0030421	1.961	0.07	Biological Process	GO:0016999	antibiotic metabolic process	0.0030421	0.0510451	4	4	8	115
GO:0031224 intrinsic component of membrane	37	0.00358564	10.082	0.03	Cellular Component	GO:0031224	intrinsic component of membrane	0.00358564	0.0517925	11	26	37	1219
GO:0071215 cellular response to abscisic acid stimulus	20	0.00315369	4.902	0.042	Biological Process	GO:0071215	cellular response to abscisic acid stimulus	0.00315369	0.0522424	7	13	20	480
GO:0032870 cellular response to hormone stimulus	45	0.00318622	11.029	0.032	Biological Process	GO:0032870	cellular response to hormone stimulus	0.00318622	0.0522424	17	28	45	1401
GO:0009856 pollination	16	0.00318701	3.922	0.046	Biological Process	GO:0009856	pollination	0.00318701	0.0522424	4	12	16	349
GO:0080024 indolebutyric acid metabolic process	3	0.00350963	0.735	0.2	Biological Process	GO:0080024	indolebutyric acid metabolic process	0.00350963	0.0570917	3	0	3	15
GO:0006833 water transport	6	0.00357088	1.471	0.086	Biological Process	GO:0006833	water transport	0.00357088	0.0572147	2	4	6	70
GO:0042044 fluid transport	6	0.00357088	1.471	0.086	Biological Process	GO:0042044	fluid transport	0.00357088	0.0572147	2	4	6	70
GO:0008361 regulation of cell size	5	0.00362509	1.225	0.102	Biological Process	GO:0008361	regulation of cell size	0.00362509	0.0576498	0	5	5	49
GO:0022838 substrate-specific channel activity	12	0.00413026	3.288	0.053	Molecular Function	GO:0022838	substrate-specific channel activity	0.00413026	0.0589318	4	8	12	226
GO:0009699 phenylpropanoid biosynthetic process	9	0.00386759	2.206	0.062	Biological Process	GO:0009699	phenylpropanoid biosynthetic process	0.00386759	0.0610507	3	6	9	146
GO:0016174 NAD(P)H oxidase activity	2	0.00454387	0.548	0.4	Molecular Function	GO:0016174	NAD(P)H oxidase activity	0.00454387	0.0630955	0	2	2	5
GO:0015267 channel activity	12	0.00474565	3.288	0.052	Molecular Function	GO:0015267	channel activity	0.00474565	0.0630955	4	8	12	230
GO:0022803 passive transmembrane transporter activity	12	0.00474565	3.288	0.052	Molecular Function	GO:0022803	passive transmembrane transporter activity	0.00474565	0.0630955	4	8	12	230
GO:0044706 multi-multicellular organism process	16	0.0040756	3.922	0.045	Biological Process	GO:0044706	multi-multicellular organism process	0.0040756	0.063861	4	12	16	358
GO:0016045 detection of bacterium	2	0.004255	0.49	0.4	Biological Process	GO:0016045	detection of bacterium	0.004255	0.0657058	1	1	2	5
GO:0098543 detection of other organism	2	0.004255	0.49	0.4	Biological Process	GO:0098543	detection of other organism	0.004255	0.0657058	1	1	2	5
GO:1900376 regulation of secondary metabolite biosynthetic process	4	0.00439616	0.98	0.125	Biological Process	GO:1900376	regulation of secondary metabolite biosynthetic process	0.00439616	0.0669529	2	2	4	32
GO:0034754 cellular hormone metabolic process	6	0.0043986	1.471	0.082	Biological Process	GO:0034754	cellular hormone metabolic process	0.0043986	0.0669529	3	3	6	73
GO:0046658 anchored component of plasma membrane	9	0.00506021	2.452	0.054	Cellular Component	GO:0046658	anchored component of plasma membrane	0.00506021	0.069245	0	9	9	168
GO:0007165 signal transduction	74	0.00480615	18.137	0.028	Biological Process	GO:0007165	signal transduction	0.00480615	0.0726377	25	49	74	2616
GO:0034220 ion transmembrane transport	35	0.00492986	8.578	0.033	Biological Process	GO:0034220	ion transmembrane transport	0.00492986	0.0739826	16	19	35	1047
GO:0015103 inorganic anion transmembrane transporter activity	31	0.00616595	8.493	0.035	Molecular Function	GO:0015103	inorganic anion transmembrane transporter activity	0.00616595	0.0751475	14	17	31	882
GO:0015114 phosphate ion transmembrane transporter activity	31	0.00616595	8.493	0.035	Molecular Function	GO:0015114	phosphate ion transmembrane transporter activity	0.00616595	0.0751475	14	17	31	882
GO:0015318 inorganic solute uptake transmembrane transporter activity	31	0.00616595	8.493	0.035	Molecular Function	GO:0015318	inorganic solute uptake transmembrane transporter activity	0.00616595	0.0751475	14	17	31	882
GO:0015563 uptake transmembrane transporter activity	31	0.00616595	8.493	0.035	Molecular Function	GO:0015563	uptake transmembrane transporter activity	0.00616595	0.0751475	14	17	31	882
GO:0044700 single organism signaling	75	0.0050837	18.382	0.028	Biological Process	GO:0044700	single organism signaling	0.0050837	0.0757577	25	50	75	2664
GO:0004563 beta-N-acetylhexosaminidase activity	2	0.00671774	0.548	0.333	Molecular Function	GO:0004563	beta-N-acetylhexosaminidase activity	0.00671774	0.0785975	0	2	2	6
GO:0015929 hexosaminidase activity	2	0.00671774	0.548	0.333	Molecular Function	GO:0015929	hexosaminidase activity	0.00671774	0.0785975	0	2	2	6
GO:0009311 oligosaccharide metabolic process	10	0.00539207	2.451	0.055	Biological Process	GO:0009311	oligosaccharide metabolic process	0.00539207	0.0797951	1	9	10	182
GO:0016115 terpenoid catabolic process	4	0.00548535	0.98	0.118	Biological Process	GO:0016115	terpenoid catabolic process	0.00548535	0.0801634	3	1	4	34
GO:0006811 ion transport	41	0.00553992	10.049	0.032	Biological Process	GO:0006811	ion transport	0.00553992	0.0801634	17	24	41	1287
GO:0010942 positive regulation of cell death	8	0.00555015	1.961	0.063	Biological Process	GO:0010942	positive regulation of cell death	0.00555015	0.0801634	2	6	8	127
GO:0071396 cellular response to lipid	26	0.00556743	6.373	0.036	Biological Process	GO:0071396	cellular response to lipid	0.00556743	0.0801634	10	16	26	719
GO:0023052 signaling	75	0.00567502	18.382	0.028	Biological Process	GO:0023052	signaling	0.00567502	0.0811642	25	50	75	2676
GO:0071495 cellular response to endogenous stimulus	47	0.00575887	11.52	0.031	Biological Process	GO:0071495	cellular response to endogenous stimulus	0.00575887	0.0818144	17	30	47	1527
GO:0031514 motile cilium	2	0.00715844	0.545	0.286	Cellular Component	GO:0031514	motile cilium	0.00715844	0.0845997	0	2	2	7
GO:0036126 sperm flagellum	2	0.00715844	0.545	0.286	Cellular Component	GO:0036126	sperm flagellum	0.00715844	0.0845997	0	2	2	7
GO:0097224 sperm connecting piece	2	0.00715844	0.545	0.286	Cellular Component	GO:0097224	sperm connecting piece	0.00715844	0.0845997	0	2	2	7
GO:0055085 transmembrane transport	51	0.00607532	12.5	0.03	Biological Process	GO:0055085	transmembrane transport	0.00607532	0.0854058	25	26	51	1692
GO:0008300 isoprenoid catabolic process	4	0.00609183	0.98	0.114	Biological Process	GO:0008300	isoprenoid catabolic process	0.00609183	0.0854058	3	1	4	35
GO:0015140 malate transmembrane transporter activity	3	0.00769757	0.822	0.158	Molecular Function	GO:0015140	malate transmembrane transporter activity	0.00769757	0.0874498	2	1	3	19
GO:0022857 transmembrane transporter activity	47	0.00778937	12.877	0.031	Molecular Function	GO:0022857	transmembrane transporter activity	0.00778937	0.0874498	23	24	47	1505
GO:0022891 substrate-specific transmembrane transporter activity	38	0.0079228	10.411	0.033	Molecular Function	GO:0022891	substrate-specific transmembrane transporter activity	0.0079228	0.0874498	19	19	38	1160
GO:0000271 polysaccharide biosynthetic process	12	0.00683307	2.941	0.048	Biological Process	GO:0000271	polysaccharide biosynthetic process	0.00683307	0.0941133	0	12	12	249
GO:0009700 indole phytoalexin biosynthetic process	3	0.00702206	0.735	0.158	Biological Process	GO:0009700	indole phytoalexin biosynthetic process	0.00702206	0.0941133	1	2	3	19
GO:0010120 camalexin biosynthetic process	3	0.00702206	0.735	0.158	Biological Process	GO:0010120	camalexin biosynthetic process	0.00702206	0.0941133	1	2	3	19
GO:0015743 malate transport	3	0.00702206	0.735	0.158	Biological Process	GO:0015743	malate transport	0.00702206	0.0941133	2	1	3	19
GO:0046217 indole phytoalexin metabolic process	3	0.00702206	0.735	0.158	Biological Process	GO:0046217	indole phytoalexin metabolic process	0.00702206	0.0941133	1	2	3	19
GO:0052317 camalexin metabolic process	3	0.00702206	0.735	0.158	Biological Process	GO:0052317	camalexin metabolic process	0.00702206	0.0941133	1	2	3	19
GO:0071423 malate transmembrane transport	3	0.00702206	0.735	0.158	Biological Process	GO:0071423	malate transmembrane transport	0.00702206	0.0941133	2	1	3	19
GO:0015556 C4-dicarboxylate transmembrane transporter activity	3	0.00891154	0.822	0.15	Molecular Function	GO:0015556	C4-dicarboxylate transmembrane transporter activity	0.00891154	0.0965417	2	1	3	20
GO:0030244 cellulose biosynthetic process	6	0.0072909	1.471	0.074	Biological Process	GO:0030244	cellulose biosynthetic process	0.0072909	0.0971057	0	6	6	81
GO:0033037 polysaccharide localization	5	0.00746909	1.225	0.086	Biological Process	GO:0033037	polysaccharide localization	0.00746909	0.0982508	3	2	5	58
GO:0052545 callose localization	5	0.00746909	1.225	0.086	Biological Process	GO:0052545	callose localization	0.00746909	0.0982508	3	2	5	58
GO:0042546 cell wall biogenesis	12	0.00771407	2.941	0.047	Biological Process	GO:0042546	cell wall biogenesis	0.00771407	0.100851	1	11	12	253
GO:0009755 hormone-mediated signaling pathway	38	0.00788902	9.314	0.032	Biological Process	GO:0009755	hormone-mediated signaling pathway	0.00788902	0.102509	13	25	38	1197
GO:0051193 regulation of cofactor metabolic process	6	0.00818866	1.471	0.072	Biological Process	GO:0051193	regulation of cofactor metabolic process	0.00818866	0.105758	3	3	6	83
GO:0015075 ion transmembrane transporter activity	33	0.00994593	9.041	0.033	Molecular Function	GO:0015075	ion transmembrane transporter activity	0.00994593	0.105788	15	18	33	988
GO:0045087 innate immune response	22	0.00840333	5.392	0.037	Biological Process	GO:0045087	innate immune response	0.00840333	0.107876	5	17	22	597
GO:0017144 drug metabolic process	20	0.00847476	4.902	0.038	Biological Process	GO:0017144	drug metabolic process	0.00847476	0.108142	9	11	20	526
GO:0080170 hydrogen peroxide transmembrane transport	2	0.00868866	0.49	0.286	Biological Process	GO:0080170	hydrogen peroxide transmembrane transport	0.00868866	0.109559	1	1	2	7
GO:1904158 axonemal central apparatus assembly	2	0.00868866	0.49	0.286	Biological Process	GO:1904158	axonemal central apparatus assembly	0.00868866	0.109559	0	2	2	7
GO:0045229 external encapsulating structure organization	14	0.0087787	3.431	0.043	Biological Process	GO:0045229	external encapsulating structure organization	0.0087787	0.110044	5	9	14	322
GO:0052542 defense response by callose deposition	4	0.00895967	0.98	0.103	Biological Process	GO:0052542	defense response by callose deposition	0.00895967	0.111083	3	1	4	39
GO:0009628 response to abiotic stimulus	93	0.00896584	22.794	0.027	Biological Process	GO:0009628	response to abiotic stimulus	0.00896584	0.111083	46	47	93	3501
GO:0098656 anion transmembrane transport	17	0.00937761	4.167	0.04	Biological Process	GO:0098656	anion transmembrane transport	0.00937761	0.115513	8	9	17	426
GO:0051274 beta-glucan biosynthetic process	6	0.00968033	1.471	0.07	Biological Process	GO:0051274	beta-glucan biosynthetic process	0.00968033	0.118556	0	6	6	86
GO:0033108 mitochondrial respiratory chain complex assembly	4	0.00979296	0.98	0.1	Biological Process	GO:0033108	mitochondrial respiratory chain complex assembly	0.00979296	0.11925	1	3	4	40
GO:0009991 response to extracellular stimulus	21	0.00992296	5.147	0.037	Biological Process	GO:0009991	response to extracellular stimulus	0.00992296	0.120147	9	12	21	570
GO:0009738 abscisic acid-activated signaling pathway	17	0.0102232	4.167	0.04	Biological Process	GO:0009738	abscisic acid-activated signaling pathway	0.0102232	0.123083	4	13	17	430
GO:1901701 cellular response to oxygen-containing compound	41	0.010409	10.049	0.031	Biological Process	GO:1901701	cellular response to oxygen-containing compound	0.010409	0.124616	14	27	41	1338
GO:0032350 regulation of hormone metabolic process	7	0.0105512	1.716	0.061	Biological Process	GO:0032350	regulation of hormone metabolic process	0.0105512	0.125612	3	4	7	114
GO:0031225 anchored component of membrane	9	0.0113089	2.452	0.047	Cellular Component	GO:0031225	anchored component of membrane	0.0113089	0.125812	0	9	9	191
GO:0032838 cell projection cytoplasm	3	0.0116135	0.817	0.12	Cellular Component	GO:0032838	cell projection cytoplasm	0.0116135	0.125812	0	3	3	25
GO:0033559 unsaturated fatty acid metabolic process	4	0.010675	0.98	0.098	Biological Process	GO:0033559	unsaturated fatty acid metabolic process	0.010675	0.12638	1	3	4	41
GO:0050403 trans-zeatin O-beta-D-glucosyltransferase activity	2	0.0121825	0.548	0.25	Molecular Function	GO:0050403	trans-zeatin O-beta-D-glucosyltransferase activity	0.0121825	0.127264	2	0	2	8
GO:0055114 oxidation-reduction process	48	0.0112418	11.765	0.03	Biological Process	GO:0055114	oxidation-reduction process	0.0112418	0.132355	16	32	48	1627
GO:0070887 cellular response to chemical stimulus	65	0.011729	15.931	0.028	Biological Process	GO:0070887	cellular response to chemical stimulus	0.011729	0.137333	28	37	65	2336
GO:0030243 cellulose metabolic process	6	0.0119575	1.471	0.067	Biological Process	GO:0030243	cellulose metabolic process	0.0119575	0.139243	0	6	6	90
GO:0015740 C4-dicarboxylate transport	3	0.0120607	0.735	0.13	Biological Process	GO:0015740	C4-dicarboxylate transport	0.0120607	0.139681	2	1	3	23
GO:0005976 polysaccharide metabolic process	16	0.0123088	3.922	0.04	Biological Process	GO:0005976	polysaccharide metabolic process	0.0123088	0.141784	1	15	16	404
GO:0005342 organic acid transmembrane transporter activity	10	0.0143052	2.74	0.049	Molecular Function	GO:0005342	organic acid transmembrane transporter activity	0.0143052	0.144285	6	4	10	204
GO:0046943 carboxylic acid transmembrane transporter activity	10	0.0143052	2.74	0.049	Molecular Function	GO:0046943	carboxylic acid transmembrane transporter activity	0.0143052	0.144285	6	4	10	204
GO:1903825 organic acid transmembrane transport	10	0.0127425	2.451	0.048	Biological Process	GO:1903825	organic acid transmembrane transport	0.0127425	0.145991	6	4	10	207
GO:0008509 anion transmembrane transporter activity	31	0.0153139	8.493	0.033	Molecular Function	GO:0008509	anion transmembrane transporter activity	0.0153139	0.151842	14	17	31	944
GO:0009635 response to herbicide	3	0.0135717	0.735	0.125	Biological Process	GO:0009635	response to herbicide	0.0135717	0.153601	0	3	3	24
GO:0010272 response to silver ion	3	0.0135717	0.735	0.125	Biological Process	GO:0010272	response to silver ion	0.0135717	0.153601	0	3	3	24
GO:0009690 cytokinin metabolic process	4	0.013623	0.98	0.091	Biological Process	GO:0009690	cytokinin metabolic process	0.013623	0.153601	3	1	4	44
GO:0010029 regulation of seed germination	9	0.0143984	2.206	0.05	Biological Process	GO:0010029	regulation of seed germination	0.0143984	0.157485	6	3	9	180
GO:0006468 protein phosphorylation	42	0.0144403	10.294	0.03	Biological Process	GO:0006468	protein phosphorylation	0.0144403	0.157485	6	36	42	1407
GO:0019756 cyanogenic glycoside biosynthetic process	2	0.0144848	0.49	0.222	Biological Process	GO:0019756	cyanogenic glycoside biosynthetic process	0.0144848	0.157485	0	2	2	9
GO:0030203 glycosaminoglycan metabolic process	2	0.0144848	0.49	0.222	Biological Process	GO:0030203	glycosaminoglycan metabolic process	0.0144848	0.157485	0	2	2	9
GO:0042341 cyanogenic glycoside metabolic process	2	0.0144848	0.49	0.222	Biological Process	GO:0042341	cyanogenic glycoside metabolic process	0.0144848	0.157485	0	2	2	9
GO:0050898 nitrile metabolic process	2	0.0144848	0.49	0.222	Biological Process	GO:0050898	nitrile metabolic process	0.0144848	0.157485	0	2	2	9
GO:0080028 nitrile biosynthetic process	2	0.0144848	0.49	0.222	Biological Process	GO:0080028	nitrile biosynthetic process	0.0144848	0.157485	0	2	2	9
GO:0042181 ketone biosynthetic process	4	0.0147094	0.98	0.089	Biological Process	GO:0042181	ketone biosynthetic process	0.0147094	0.159116	3	1	4	45
GO:0015849 organic acid transport	11	0.0148816	2.696	0.045	Biological Process	GO:0015849	organic acid transport	0.0148816	0.15936	6	5	11	244
GO:0046942 carboxylic acid transport	11	0.0148816	2.696	0.045	Biological Process	GO:0046942	carboxylic acid transport	0.0148816	0.15936	6	5	11	244
GO:0005215 transporter activity	50	0.0180859	13.699	0.029	Molecular Function	GO:0005215	transporter activity	0.0180859	0.161547	25	25	50	1702
GO:0005315 inorganic phosphate transmembrane transporter activity	3	0.0184628	0.822	0.115	Molecular Function	GO:0005315	inorganic phosphate transmembrane transporter activity	0.0184628	0.161547	0	3	3	26
GO:0004383 guanylate cyclase activity	2	0.0190232	0.548	0.2	Molecular Function	GO:0004383	guanylate cyclase activity	0.0190232	0.161547	1	1	2	10
GO:0008825 cyclopropane-fatty-acyl-phospholipid synthase activity	2	0.0190232	0.548	0.2	Molecular Function	GO:0008825	cyclopropane-fatty-acyl-phospholipid synthase activity	0.0190232	0.161547	1	1	2	10
GO:0016773 phosphotransferase activity, alcohol group as acceptor	43	0.0203716	11.781	0.03	Molecular Function	GO:0016773	phosphotransferase activity, alcohol group as acceptor	0.0203716	0.161547	6	37	43	1434
GO:0005310 dicarboxylic acid transmembrane transporter activity	3	0.020442	0.822	0.111	Molecular Function	GO:0005310	dicarboxylic acid transmembrane transporter activity	0.020442	0.161547	2	1	3	27
GO:0022892 substrate-specific transporter activity	39	0.0212933	10.685	0.03	Molecular Function	GO:0022892	substrate-specific transporter activity	0.0212933	0.161547	19	20	39	1280
GO:0004348 glucosylceramidase activity	1	0.0218158	0.274	1	Molecular Function	GO:0004348	glucosylceramidase activity	0.0218158	0.161547	0	1	1	1
GO:0005222 intracellular cAMP activated cation channel activity	1	0.0218158	0.274	1	Molecular Function	GO:0005222	intracellular cAMP activated cation channel activity	0.0218158	0.161547	0	1	1	1
GO:0008792 arginine decarboxylase activity	1	0.0218158	0.274	1	Molecular Function	GO:0008792	arginine decarboxylase activity	0.0218158	0.161547	0	1	1	1
GO:0015087 cobalt ion transmembrane transporter activity	1	0.0218158	0.274	1	Molecular Function	GO:0015087	cobalt ion transmembrane transporter activity	0.0218158	0.161547	1	0	1	1
GO:0030235 nitric-oxide synthase regulator activity	1	0.0218158	0.274	1	Molecular Function	GO:0030235	nitric-oxide synthase regulator activity	0.0218158	0.161547	0	1	1	1
GO:0033946 xyloglucan-specific endo-beta-1,4-glucanase activity	1	0.0218158	0.274	1	Molecular Function	GO:0033946	xyloglucan-specific endo-beta-1,4-glucanase activity	0.0218158	0.161547	0	1	1	1
GO:0034020 neoxanthin synthase activity	1	0.0218158	0.274	1	Molecular Function	GO:0034020	neoxanthin synthase activity	0.0218158	0.161547	0	1	1	1
GO:0035885 exochitinase activity	1	0.0218158	0.274	1	Molecular Function	GO:0035885	exochitinase activity	0.0218158	0.161547	0	1	1	1
GO:0048030 disaccharide binding	1	0.0218158	0.274	1	Molecular Function	GO:0048030	disaccharide binding	0.0218158	0.161547	1	0	1	1
GO:0052637 delta 3-trans-hexadecenoic acid phosphatidylglycerol desaturase activity	1	0.0218158	0.274	1	Molecular Function	GO:0052637	delta 3-trans-hexadecenoic acid phosphatidylglycerol desaturase activity	0.0218158	0.161547	1	0	1	1
GO:0052642 lysophosphatidic acid phosphatase activity	1	0.0218158	0.274	1	Molecular Function	GO:0052642	lysophosphatidic acid phosphatase activity	0.0218158	0.161547	0	1	1	1
GO:0052736 beta-glucanase activity	1	0.0218158	0.274	1	Molecular Function	GO:0052736	beta-glucanase activity	0.0218158	0.161547	0	1	1	1
GO:1990534 thermospermine oxidase activity	1	0.0218158	0.274	1	Molecular Function	GO:1990534	thermospermine oxidase activity	0.0218158	0.161547	0	1	1	1
GO:0008453 alanine-glyoxylate transaminase activity	2	0.0229191	0.548	0.182	Molecular Function	GO:0008453	alanine-glyoxylate transaminase activity	0.0229191	0.165527	2	0	2	11
GO:0016849 phosphorus-oxygen lyase activity	2	0.0229191	0.548	0.182	Molecular Function	GO:0016849	phosphorus-oxygen lyase activity	0.0229191	0.165527	1	1	2	11
GO:0009408 response to heat	14	0.0156479	3.431	0.04	Biological Process	GO:0009408	response to heat	0.0156479	0.166376	9	5	14	346
GO:0003013 circulatory system process	4	0.015849	0.98	0.087	Biological Process	GO:0003013	circulatory system process	0.015849	0.166376	0	4	4	46
GO:0008015 blood circulation	4	0.015849	0.98	0.087	Biological Process	GO:0008015	blood circulation	0.015849	0.166376	0	4	4	46
GO:0060271 cilium morphogenesis	4	0.015849	0.98	0.087	Biological Process	GO:0060271	cilium morphogenesis	0.015849	0.166376	0	4	4	46
GO:0051273 beta-glucan metabolic process	6	0.0160433	1.471	0.062	Biological Process	GO:0051273	beta-glucan metabolic process	0.0160433	0.166862	0	6	6	96
GO:0044036 cell wall macromolecule metabolic process	8	0.016052	1.961	0.052	Biological Process	GO:0044036	cell wall macromolecule metabolic process	0.016052	0.166862	0	8	8	153
GO:0006636 unsaturated fatty acid biosynthetic process	3	0.016903	0.735	0.115	Biological Process	GO:0006636	unsaturated fatty acid biosynthetic process	0.016903	0.174856	1	2	3	26
GO:0065001 specification of axis polarity	4	0.0170426	0.98	0.085	Biological Process	GO:0065001	specification of axis polarity	0.0170426	0.175449	0	4	4	47
GO:0010035 response to inorganic substance	49	0.0175233	12.01	0.029	Biological Process	GO:0010035	response to inorganic substance	0.0175233	0.17953	25	24	49	1712
GO:0006182 cGMP biosynthetic process	2	0.0178557	0.49	0.2	Biological Process	GO:0006182	cGMP biosynthetic process	0.0178557	0.180335	1	1	2	10
GO:0046068 cGMP metabolic process	2	0.0178557	0.49	0.2	Biological Process	GO:0046068	cGMP metabolic process	0.0178557	0.180335	1	1	2	10
GO:0080086 stamen filament development	2	0.0178557	0.49	0.2	Biological Process	GO:0080086	stamen filament development	0.0178557	0.180335	1	1	2	10
GO:1900140 regulation of seedling development	9	0.0185918	2.206	0.048	Biological Process	GO:1900140	regulation of seedling development	0.0185918	0.182719	6	3	9	188
GO:0052482 defense response by cell wall thickening	3	0.0187246	0.735	0.111	Biological Process	GO:0052482	defense response by cell wall thickening	0.0187246	0.182719	3	0	3	27
GO:0052544 defense response by callose deposition in cell wall	3	0.0187246	0.735	0.111	Biological Process	GO:0052544	defense response by callose deposition in cell wall	0.0187246	0.182719	3	0	3	27
GO:0042446 hormone biosynthetic process	13	0.0192932	3.186	0.04	Biological Process	GO:0042446	hormone biosynthetic process	0.0192932	0.182719	5	8	13	321
GO:0009832 plant-type cell wall biogenesis	10	0.0198106	2.451	0.045	Biological Process	GO:0009832	plant-type cell wall biogenesis	0.0198106	0.182719	1	9	10	222
GO:0071555 cell wall organization	11	0.019952	2.696	0.043	Biological Process	GO:0071555	cell wall organization	0.019952	0.182719	4	7	11	255
GO:0002239 response to oomycetes	5	0.0200169	1.225	0.068	Biological Process	GO:0002239	response to oomycetes	0.0200169	0.182719	1	4	5	74
GO:0006835 dicarboxylic acid transport	3	0.0206506	0.735	0.107	Biological Process	GO:0006835	dicarboxylic acid transport	0.0206506	0.182719	2	1	3	28
GO:0009955 adaxial/abaxial pattern specification	4	0.0209541	0.98	0.08	Biological Process	GO:0009955	adaxial/abaxial pattern specification	0.0209541	0.182719	1	3	4	50
GO:0017004 cytochrome complex assembly	4	0.0209541	0.98	0.08	Biological Process	GO:0017004	cytochrome complex assembly	0.0209541	0.182719	1	3	4	50
GO:0044782 cilium organization	4	0.0209541	0.98	0.08	Biological Process	GO:0044782	cilium organization	0.0209541	0.182719	0	4	4	50
GO:0051716 cellular response to stimulus	118	0.0209966	28.922	0.025	Biological Process	GO:0051716	cellular response to stimulus	0.0209966	0.182719	50	68	118	4731
GO:0071470 cellular response to osmotic stress	6	0.0210047	1.471	0.059	Biological Process	GO:0071470	cellular response to osmotic stress	0.0210047	0.182719	3	3	6	102
GO:0006621 protein retention in ER lumen	1	0.0210929	0.245	1	Biological Process	GO:0006621	protein retention in ER lumen	0.0210929	0.182719	0	1	1	1
GO:0006824 cobalt ion transport	1	0.0210929	0.245	1	Biological Process	GO:0006824	cobalt ion transport	0.0210929	0.182719	1	0	1	1
GO:0009852 auxin catabolic process	1	0.0210929	0.245	1	Biological Process	GO:0009852	auxin catabolic process	0.0210929	0.182719	0	1	1	1
GO:0010184 cytokinin transport	1	0.0210929	0.245	1	Biological Process	GO:0010184	cytokinin transport	0.0210929	0.182719	1	0	1	1
GO:0010306 rhamnogalacturonan II biosynthetic process	1	0.0210929	0.245	1	Biological Process	GO:0010306	rhamnogalacturonan II biosynthetic process	0.0210929	0.182719	0	1	1	1
GO:0010396 rhamnogalacturonan II metabolic process	1	0.0210929	0.245	1	Biological Process	GO:0010396	rhamnogalacturonan II metabolic process	0.0210929	0.182719	0	1	1	1
GO:0010622 specification of ovule identity	1	0.0210929	0.245	1	Biological Process	GO:0010622	specification of ovule identity	0.0210929	0.182719	1	0	1	1
GO:0021954 central nervous system neuron development	1	0.0210929	0.245	1	Biological Process	GO:0021954	central nervous system neuron development	0.0210929	0.182719	0	1	1	1
GO:0034486 vacuolar transmembrane transport	1	0.0210929	0.245	1	Biological Process	GO:0034486	vacuolar transmembrane transport	0.0210929	0.182719	0	1	1	1
GO:0035437 maintenance of protein localization in endoplasmic reticulum	1	0.0210929	0.245	1	Biological Process	GO:0035437	maintenance of protein localization in endoplasmic reticulum	0.0210929	0.182719	0	1	1	1
GO:0035444 nickel cation transmembrane transport	1	0.0210929	0.245	1	Biological Process	GO:0035444	nickel cation transmembrane transport	0.0210929	0.182719	1	0	1	1
GO:0048283 indeterminate inflorescence morphogenesis	1	0.0210929	0.245	1	Biological Process	GO:0048283	indeterminate inflorescence morphogenesis	0.0210929	0.182719	1	0	1	1
GO:0051220 cytoplasmic sequestering of protein	1	0.0210929	0.245	1	Biological Process	GO:0051220	cytoplasmic sequestering of protein	0.0210929	0.182719	0	1	1	1
GO:0052318 regulation of phytoalexin metabolic process	1	0.0210929	0.245	1	Biological Process	GO:0052318	regulation of phytoalexin metabolic process	0.0210929	0.182719	1	0	1	1
GO:0052319 regulation of phytoalexin biosynthetic process	1	0.0210929	0.245	1	Biological Process	GO:0052319	regulation of phytoalexin biosynthetic process	0.0210929	0.182719	1	0	1	1
GO:0052320 positive regulation of phytoalexin metabolic process	1	0.0210929	0.245	1	Biological Process	GO:0052320	positive regulation of phytoalexin metabolic process	0.0210929	0.182719	1	0	1	1
GO:0052322 positive regulation of phytoalexin biosynthetic process	1	0.0210929	0.245	1	Biological Process	GO:0052322	positive regulation of phytoalexin biosynthetic process	0.0210929	0.182719	1	0	1	1
GO:0055068 cobalt ion homeostasis	1	0.0210929	0.245	1	Biological Process	GO:0055068	cobalt ion homeostasis	0.0210929	0.182719	1	0	1	1
GO:0080164 regulation of nitric oxide metabolic process	1	0.0210929	0.245	1	Biological Process	GO:0080164	regulation of nitric oxide metabolic process	0.0210929	0.182719	0	1	1	1
GO:0090414 molybdate ion export from vacuole	1	0.0210929	0.245	1	Biological Process	GO:0090414	molybdate ion export from vacuole	0.0210929	0.182719	0	1	1	1
GO:1901182 regulation of camalexin biosynthetic process	1	0.0210929	0.245	1	Biological Process	GO:1901182	regulation of camalexin biosynthetic process	0.0210929	0.182719	1	0	1	1
GO:1901183 positive regulation of camalexin biosynthetic process	1	0.0210929	0.245	1	Biological Process	GO:1901183	positive regulation of camalexin biosynthetic process	0.0210929	0.182719	1	0	1	1
GO:0071310 cellular response to organic substance	53	0.0212032	12.99	0.028	Biological Process	GO:0071310	cellular response to organic substance	0.0212032	0.182931	21	32	53	1899
GO:0010439 regulation of glucosinolate biosynthetic process	2	0.0215226	0.49	0.182	Biological Process	GO:0010439	regulation of glucosinolate biosynthetic process	0.0215226	0.183458	0	2	2	11
GO:0016138 glycoside biosynthetic process	2	0.0215226	0.49	0.182	Biological Process	GO:0016138	glycoside biosynthetic process	0.0215226	0.183458	0	2	2	11
GO:0044033 multi-organism metabolic process	2	0.0215226	0.49	0.182	Biological Process	GO:0044033	multi-organism metabolic process	0.0215226	0.183458	0	2	2	11
GO:0031302 intrinsic component of endosome membrane	1	0.0190838	0.272	1	Cellular Component	GO:0031302	intrinsic component of endosome membrane	0.0190838	0.18377	0	1	1	1
GO:0031303 integral component of endosome membrane	1	0.0190838	0.272	1	Cellular Component	GO:0031303	integral component of endosome membrane	0.0190838	0.18377	0	1	1	1
GO:1904115 axon cytoplasm	1	0.0190838	0.272	1	Cellular Component	GO:1904115	axon cytoplasm	0.0190838	0.18377	0	1	1	1
GO:0040007 growth	31	0.0218541	7.598	0.031	Biological Process	GO:0040007	growth	0.0218541	0.185543	10	21	31	1003
GO:0005216 ion channel activity	9	0.0268002	2.466	0.046	Molecular Function	GO:0005216	ion channel activity	0.0268002	0.188813	2	7	9	194
GO:0047254 2,4-dihydroxy-7-methoxy-2H-1,4-benzoxazin-3(4H)-one 2-D-glucosyltransferase activity	2	0.0271116	0.548	0.167	Molecular Function	GO:0047254	2,4-dihydroxy-7-methoxy-2H-1,4-benzoxazin-3(4H)-one 2-D-glucosyltransferase activity	0.0271116	0.188813	1	1	2	12
GO:1901683 arsenate ion transmembrane transporter activity	2	0.0271116	0.548	0.167	Molecular Function	GO:1901683	arsenate ion transmembrane transporter activity	0.0271116	0.188813	0	2	2	12
GO:0000304 response to singlet oxygen	3	0.0226813	0.735	0.103	Biological Process	GO:0000304	response to singlet oxygen	0.0226813	0.19029	0	3	3	29
GO:0010310 regulation of hydrogen peroxide metabolic process	3	0.0226813	0.735	0.103	Biological Process	GO:0010310	regulation of hydrogen peroxide metabolic process	0.0226813	0.19029	0	3	3	29
GO:0042447 hormone catabolic process	3	0.0226813	0.735	0.103	Biological Process	GO:0042447	hormone catabolic process	0.0226813	0.19029	0	3	3	29
GO:0031668 cellular response to extracellular stimulus	17	0.0232472	4.167	0.036	Biological Process	GO:0031668	cellular response to extracellular stimulus	0.0232472	0.193163	8	9	17	472
GO:0033500 carbohydrate homeostasis	5	0.0233401	1.225	0.065	Biological Process	GO:0033500	carbohydrate homeostasis	0.0233401	0.193163	1	4	5	77
GO:0016053 organic acid biosynthetic process	24	0.0233863	5.882	0.033	Biological Process	GO:0016053	organic acid biosynthetic process	0.0233863	0.193163	9	15	24	735
GO:0046394 carboxylic acid biosynthetic process	24	0.0233863	5.882	0.033	Biological Process	GO:0046394	carboxylic acid biosynthetic process	0.0233863	0.193163	9	15	24	735
GO:0006820 anion transport	19	0.0237911	4.657	0.035	Biological Process	GO:0006820	anion transport	0.0237911	0.195748	8	11	19	547
GO:0097223 sperm part	2	0.021125	0.545	0.167	Cellular Component	GO:0097223	sperm part	0.021125	0.19616	0	2	2	12
GO:0005911 cell-cell junction	34	0.0221365	9.264	0.027	Cellular Component	GO:0005911	cell-cell junction	0.0221365	0.198465	10	24	34	1243
GO:0046885 regulation of hormone biosynthetic process	5	0.0245223	1.225	0.064	Biological Process	GO:0046885	regulation of hormone biosynthetic process	0.0245223	0.200988	3	2	5	78
GO:0046685 response to arsenic-containing substance	3	0.0248166	0.735	0.1	Biological Process	GO:0046685	response to arsenic-containing substance	0.0248166	0.202622	2	1	3	30
GO:0042759 long-chain fatty acid biosynthetic process	2	0.0254714	0.49	0.167	Biological Process	GO:0042759	long-chain fatty acid biosynthetic process	0.0254714	0.206386	0	2	2	12
GO:0045493 xylan catabolic process	2	0.0254714	0.49	0.167	Biological Process	GO:0045493	xylan catabolic process	0.0254714	0.206386	0	2	2	12
GO:0009044 xylan 1,4-beta-xylosidase activity	2	0.0315859	0.548	0.154	Molecular Function	GO:0009044	xylan 1,4-beta-xylosidase activity	0.0315859	0.212839	0	2	2	13
GO:0009922 fatty acid elongase activity	2	0.0315859	0.548	0.154	Molecular Function	GO:0009922	fatty acid elongase activity	0.0315859	0.212839	0	2	2	13
GO:0005372 water transmembrane transporter activity	3	0.0320167	0.822	0.094	Molecular Function	GO:0005372	water transmembrane transporter activity	0.0320167	0.212839	2	1	3	32
GO:0015250 water channel activity	3	0.0320167	0.822	0.094	Molecular Function	GO:0015250	water channel activity	0.0320167	0.212839	2	1	3	32
GO:0052689 carboxylic ester hydrolase activity	9	0.032597	2.466	0.045	Molecular Function	GO:0052689	carboxylic ester hydrolase activity	0.032597	0.214261	0	9	9	201
GO:0009506 plasmodesma	33	0.0264665	8.992	0.027	Cellular Component	GO:0009506	plasmodesma	0.0264665	0.221977	10	23	33	1216
GO:0055044 symplast	33	0.0264665	8.992	0.027	Cellular Component	GO:0055044	symplast	0.0264665	0.221977	10	23	33	1216
GO:0071669 plant-type cell wall organization or biogenesis	14	0.02874	3.431	0.037	Biological Process	GO:0071669	plant-type cell wall organization or biogenesis	0.02874	0.229227	1	13	14	375
GO:0022622 root system development	28	0.0288093	6.863	0.031	Biological Process	GO:0022622	root system development	0.0288093	0.229227	9	19	28	907
GO:0048364 root development	28	0.0288093	6.863	0.031	Biological Process	GO:0048364	root development	0.0288093	0.229227	9	19	28	907
GO:0060560 developmental growth involved in morphogenesis	17	0.0291303	4.167	0.035	Biological Process	GO:0060560	developmental growth involved in morphogenesis	0.0291303	0.229227	8	9	17	485
GO:0006970 response to osmotic stress	33	0.0291913	8.088	0.03	Biological Process	GO:0006970	response to osmotic stress	0.0291913	0.229227	14	19	33	1108
GO:0008217 regulation of blood pressure	3	0.0294007	0.735	0.094	Biological Process	GO:0008217	regulation of blood pressure	0.0294007	0.229227	0	3	3	32
GO:0009798 axis specification	5	0.0296326	1.225	0.061	Biological Process	GO:0009798	axis specification	0.0296326	0.229227	1	4	5	82
GO:0006805 xenobiotic metabolic process	2	0.0296887	0.49	0.154	Biological Process	GO:0006805	xenobiotic metabolic process	0.0296887	0.229227	0	2	2	13
GO:0009595 detection of biotic stimulus	2	0.0296887	0.49	0.154	Biological Process	GO:0009595	detection of biotic stimulus	0.0296887	0.229227	1	1	2	13
GO:0070370 cellular heat acclimation	2	0.0296887	0.49	0.154	Biological Process	GO:0070370	cellular heat acclimation	0.0296887	0.229227	0	2	2	13
GO:0071466 cellular response to xenobiotic stimulus	2	0.0296887	0.49	0.154	Biological Process	GO:0071466	cellular response to xenobiotic stimulus	0.0296887	0.229227	0	2	2	13
GO:0098581 detection of external biotic stimulus	2	0.0296887	0.49	0.154	Biological Process	GO:0098581	detection of external biotic stimulus	0.0296887	0.229227	1	1	2	13
GO:1901684 arsenate ion transmembrane transport	2	0.0296887	0.49	0.154	Biological Process	GO:1901684	arsenate ion transmembrane transport	0.0296887	0.229227	0	2	2	13
GO:0009072 aromatic amino acid family metabolic process	6	0.0302433	1.471	0.054	Biological Process	GO:0009072	aromatic amino acid family metabolic process	0.0302433	0.232666	5	1	6	111
GO:0000293 ferric-chelate reductase activity	2	0.0363278	0.548	0.143	Molecular Function	GO:0000293	ferric-chelate reductase activity	0.0363278	0.233536	1	1	2	14
GO:0016723 oxidoreductase activity, oxidizing metal ions, NAD or NADP as acceptor	2	0.0363278	0.548	0.143	Molecular Function	GO:0016723	oxidoreductase activity, oxidizing metal ions, NAD or NADP as acceptor	0.0363278	0.233536	1	1	2	14
GO:0006955 immune response	22	0.0309416	5.392	0.032	Biological Process	GO:0006955	immune response	0.0309416	0.236983	5	17	22	678
GO:0009414 response to water deprivation	21	0.0311267	5.147	0.033	Biological Process	GO:0009414	response to water deprivation	0.0311267	0.236983	11	10	21	640
GO:0048831 regulation of shoot system development	16	0.0311381	3.922	0.035	Biological Process	GO:0048831	regulation of shoot system development	0.0311381	0.236983	8	8	16	452
GO:0009664 plant-type cell wall organization	8	0.0316098	1.961	0.046	Biological Process	GO:0009664	plant-type cell wall organization	0.0316098	0.239717	1	7	8	174
GO:0099600 transmembrane receptor activity	14	0.0406409	3.836	0.037	Molecular Function	GO:0099600	transmembrane receptor activity	0.0406409	0.240446	3	11	14	381
GO:0035671 enone reductase activity	2	0.0413235	0.548	0.133	Molecular Function	GO:0035671	enone reductase activity	0.0413235	0.240446	2	0	2	15
GO:0097599 xylanase activity	2	0.0413235	0.548	0.133	Molecular Function	GO:0097599	xylanase activity	0.0413235	0.240446	0	2	2	15
GO:0004674 protein serine/threonine kinase activity	32	0.0417415	8.767	0.03	Molecular Function	GO:0004674	protein serine/threonine kinase activity	0.0417415	0.240446	5	27	32	1066
GO:0000703 oxidized pyrimidine nucleobase lesion DNA N-glycosylase activity	1	0.0431569	0.274	0.5	Molecular Function	GO:0000703	oxidized pyrimidine nucleobase lesion DNA N-glycosylase activity	0.0431569	0.240446	1	0	1	2
GO:0004760 serine-pyruvate transaminase activity	1	0.0431569	0.274	0.5	Molecular Function	GO:0004760	serine-pyruvate transaminase activity	0.0431569	0.240446	1	0	1	2
GO:0005034 osmosensor activity	1	0.0431569	0.274	0.5	Molecular Function	GO:0005034	osmosensor activity	0.0431569	0.240446	1	0	1	2
GO:0008843 endochitinase activity	1	0.0431569	0.274	0.5	Molecular Function	GO:0008843	endochitinase activity	0.0431569	0.240446	0	1	1	2
GO:0015098 molybdate ion transmembrane transporter activity	1	0.0431569	0.274	0.5	Molecular Function	GO:0015098	molybdate ion transmembrane transporter activity	0.0431569	0.240446	0	1	1	2
GO:0015139 alpha-ketoglutarate transmembrane transporter activity	1	0.0431569	0.274	0.5	Molecular Function	GO:0015139	alpha-ketoglutarate transmembrane transporter activity	0.0431569	0.240446	1	0	1	2
GO:0046577 long-chain-alcohol oxidase activity	1	0.0431569	0.274	0.5	Molecular Function	GO:0046577	long-chain-alcohol oxidase activity	0.0431569	0.240446	0	1	1	2
GO:0047251 thiohydroximate beta-D-glucosyltransferase activity	1	0.0431569	0.274	0.5	Molecular Function	GO:0047251	thiohydroximate beta-D-glucosyltransferase activity	0.0431569	0.240446	1	0	1	2
GO:0050281 serine-glyoxylate transaminase activity	1	0.0431569	0.274	0.5	Molecular Function	GO:0050281	serine-glyoxylate transaminase activity	0.0431569	0.240446	1	0	1	2
GO:0080176 xyloglucan 1,6-alpha-xylosidase activity	1	0.0431569	0.274	0.5	Molecular Function	GO:0080176	xyloglucan 1,6-alpha-xylosidase activity	0.0431569	0.240446	0	1	1	2
GO:0010600 regulation of auxin biosynthetic process	3	0.0318487	0.735	0.091	Biological Process	GO:0010600	regulation of auxin biosynthetic process	0.0318487	0.240673	2	1	3	33
GO:0016114 terpenoid biosynthetic process	10	0.0324279	2.451	0.041	Biological Process	GO:0016114	terpenoid biosynthetic process	0.0324279	0.244183	5	5	10	241
GO:0008219 cell death	18	0.0330153	4.412	0.034	Biological Process	GO:0008219	cell death	0.0330153	0.246862	2	16	18	530
GO:0016265 death	18	0.0330153	4.412	0.034	Biological Process	GO:0016265	death	0.0330153	0.246862	2	16	18	530
GO:0090066 regulation of anatomical structure size	7	0.0332227	1.716	0.049	Biological Process	GO:0090066	regulation of anatomical structure size	0.0332227	0.247544	0	7	7	144
GO:0009415 response to water	21	0.0339024	5.147	0.033	Biological Process	GO:0009415	response to water	0.0339024	0.250165	11	10	21	646
GO:0010148 transpiration	2	0.0341614	0.49	0.143	Biological Process	GO:0010148	transpiration	0.0341614	0.250165	0	2	2	14
GO:0019369 arachidonic acid metabolic process	2	0.0341614	0.49	0.143	Biological Process	GO:0019369	arachidonic acid metabolic process	0.0341614	0.250165	0	2	2	14
GO:0046209 nitric oxide metabolic process	2	0.0341614	0.49	0.143	Biological Process	GO:0046209	nitric oxide metabolic process	0.0341614	0.250165	0	2	2	14
GO:0048439 flower morphogenesis	2	0.0341614	0.49	0.143	Biological Process	GO:0048439	flower morphogenesis	0.0341614	0.250165	2	0	2	14
GO:0042762 regulation of sulfur metabolic process	3	0.0344	0.735	0.088	Biological Process	GO:0042762	regulation of sulfur metabolic process	0.0344	0.250193	1	2	3	34
GO:0045995 regulation of embryonic development	3	0.0344	0.735	0.088	Biological Process	GO:0045995	regulation of embryonic development	0.0344	0.250193	1	2	3	34
GO:0040008 regulation of growth	14	0.0347332	3.431	0.036	Biological Process	GO:0040008	regulation of growth	0.0347332	0.251757	3	11	14	385
GO:0044272 sulfur compound biosynthetic process	8	0.0354486	1.961	0.045	Biological Process	GO:0044272	sulfur compound biosynthetic process	0.0354486	0.256071	4	4	8	178
GO:0016301 kinase activity	44	0.0466074	12.055	0.028	Molecular Function	GO:0016301	kinase activity	0.0466074	0.25722	6	38	44	1561
GO:0030054 cell junction	34	0.0320017	9.264	0.027	Cellular Component	GO:0030054	cell junction	0.0320017	0.260014	10	24	34	1280
GO:0010243 response to organonitrogen compound	16	0.0362712	3.922	0.035	Biological Process	GO:0010243	response to organonitrogen compound	0.0362712	0.260502	4	12	16	461
GO:0010410 hemicellulose metabolic process	5	0.0369019	1.225	0.057	Biological Process	GO:0010410	hemicellulose metabolic process	0.0369019	0.260502	0	5	5	87
GO:0070301 cellular response to hydrogen peroxide	3	0.0370539	0.735	0.086	Biological Process	GO:0070301	cellular response to hydrogen peroxide	0.0370539	0.260502	3	0	3	35
GO:0042631 cellular response to water deprivation	4	0.0377238	0.98	0.067	Biological Process	GO:0042631	cellular response to water deprivation	0.0377238	0.260502	3	1	4	60
GO:0071496 cellular response to external stimulus	17	0.0378165	4.167	0.034	Biological Process	GO:0071496	cellular response to external stimulus	0.0378165	0.260502	8	9	17	501
GO:0003205 cardiac chamber development	2	0.0388771	0.49	0.133	Biological Process	GO:0003205	cardiac chamber development	0.0388771	0.260502	0	2	2	15
GO:0003230 cardiac atrium development	2	0.0388771	0.49	0.133	Biological Process	GO:0003230	cardiac atrium development	0.0388771	0.260502	0	2	2	15
GO:0003279 cardiac septum development	2	0.0388771	0.49	0.133	Biological Process	GO:0003279	cardiac septum development	0.0388771	0.260502	0	2	2	15
GO:0003283 atrial septum development	2	0.0388771	0.49	0.133	Biological Process	GO:0003283	atrial septum development	0.0388771	0.260502	0	2	2	15
GO:0007231 osmosensory signaling pathway	2	0.0388771	0.49	0.133	Biological Process	GO:0007231	osmosensory signaling pathway	0.0388771	0.260502	0	2	2	15
GO:0016125 sterol metabolic process	6	0.0390289	1.471	0.051	Biological Process	GO:0016125	sterol metabolic process	0.0390289	0.260502	2	4	6	118
GO:0031667 response to nutrient levels	17	0.0396353	4.167	0.034	Biological Process	GO:0031667	response to nutrient levels	0.0396353	0.260502	6	11	17	504
GO:0055072 iron ion homeostasis	4	0.0397245	0.98	0.066	Biological Process	GO:0055072	iron ion homeostasis	0.0397245	0.260502	3	1	4	61
GO:0009688 abscisic acid biosynthetic process	3	0.0398096	0.735	0.083	Biological Process	GO:0009688	abscisic acid biosynthetic process	0.0398096	0.260502	1	2	3	36
GO:0010337 regulation of salicylic acid metabolic process	3	0.0398096	0.735	0.083	Biological Process	GO:0010337	regulation of salicylic acid metabolic process	0.0398096	0.260502	0	3	3	36
GO:0010380 regulation of chlorophyll biosynthetic process	3	0.0398096	0.735	0.083	Biological Process	GO:0010380	regulation of chlorophyll biosynthetic process	0.0398096	0.260502	3	0	3	36
GO:0010411 xyloglucan metabolic process	3	0.0398096	0.735	0.083	Biological Process	GO:0010411	xyloglucan metabolic process	0.0398096	0.260502	0	3	3	36
GO:0043289 apocarotenoid biosynthetic process	3	0.0398096	0.735	0.083	Biological Process	GO:0043289	apocarotenoid biosynthetic process	0.0398096	0.260502	1	2	3	36
GO:1902645 tertiary alcohol biosynthetic process	3	0.0398096	0.735	0.083	Biological Process	GO:1902645	tertiary alcohol biosynthetic process	0.0398096	0.260502	1	2	3	36
GO:0042538 hyperosmotic salinity response	5	0.04009	1.225	0.056	Biological Process	GO:0042538	hyperosmotic salinity response	0.04009	0.260502	3	2	5	89
GO:0042180 cellular ketone metabolic process	9	0.040232	2.206	0.042	Biological Process	GO:0042180	cellular ketone metabolic process	0.040232	0.260502	4	5	9	216
GO:0098771 inorganic ion homeostasis	13	0.0412655	3.186	0.036	Biological Process	GO:0098771	inorganic ion homeostasis	0.0412655	0.260502	7	6	13	358
GO:0007263 nitric oxide mediated signal transduction	1	0.041742	0.245	0.5	Biological Process	GO:0007263	nitric oxide mediated signal transduction	0.041742	0.260502	0	1	1	2
GO:0007622 rhythmic behavior	1	0.041742	0.245	0.5	Biological Process	GO:0007622	rhythmic behavior	0.041742	0.260502	1	0	1	2
GO:0010470 regulation of gastrulation	1	0.041742	0.245	0.5	Biological Process	GO:0010470	regulation of gastrulation	0.041742	0.260502	0	1	1	2
GO:0015675 nickel cation transport	1	0.041742	0.245	0.5	Biological Process	GO:0015675	nickel cation transport	0.041742	0.260502	1	0	1	2
GO:0015689 molybdate ion transport	1	0.041742	0.245	0.5	Biological Process	GO:0015689	molybdate ion transport	0.041742	0.260502	0	1	1	2
GO:0019265 glycine biosynthetic process, by transamination of glyoxylate	1	0.041742	0.245	0.5	Biological Process	GO:0019265	glycine biosynthetic process, by transamination of glyoxylate	0.041742	0.260502	1	0	1	2
GO:0031222 arabinan catabolic process	1	0.041742	0.245	0.5	Biological Process	GO:0031222	arabinan catabolic process	0.041742	0.260502	0	1	1	2
GO:0032055 negative regulation of translation in response to stress	1	0.041742	0.245	0.5	Biological Process	GO:0032055	negative regulation of translation in response to stress	0.041742	0.260502	1	0	1	2
GO:0033481 galacturonate biosynthetic process	1	0.041742	0.245	0.5	Biological Process	GO:0033481	galacturonate biosynthetic process	0.041742	0.260502	0	1	1	2
GO:0035774 positive regulation of insulin secretion involved in cellular response to glucose stimulus	1	0.041742	0.245	0.5	Biological Process	GO:0035774	positive regulation of insulin secretion involved in cellular response to glucose stimulus	0.041742	0.260502	0	1	1	2
GO:0048512 circadian behavior	1	0.041742	0.245	0.5	Biological Process	GO:0048512	circadian behavior	0.041742	0.260502	1	0	1	2
GO:0080149 sucrose induced translational repression	1	0.041742	0.245	0.5	Biological Process	GO:0080149	sucrose induced translational repression	0.041742	0.260502	1	0	1	2
GO:0090400 stress-induced premature senescence	1	0.041742	0.245	0.5	Biological Process	GO:0090400	stress-induced premature senescence	0.041742	0.260502	1	0	1	2
GO:0090644 age-related resistance	1	0.041742	0.245	0.5	Biological Process	GO:0090644	age-related resistance	0.041742	0.260502	1	0	1	2
GO:1901038 cyanidin 3-O-glucoside metabolic process	1	0.041742	0.245	0.5	Biological Process	GO:1901038	cyanidin 3-O-glucoside metabolic process	0.041742	0.260502	0	1	1	2
GO:1901804 beta-glucoside metabolic process	1	0.041742	0.245	0.5	Biological Process	GO:1901804	beta-glucoside metabolic process	0.041742	0.260502	0	1	1	2
GO:1903224 regulation of endodermal cell differentiation	1	0.041742	0.245	0.5	Biological Process	GO:1903224	regulation of endodermal cell differentiation	0.041742	0.260502	0	1	1	2
GO:1904248 regulation of age-related resistance	1	0.041742	0.245	0.5	Biological Process	GO:1904248	regulation of age-related resistance	0.041742	0.260502	1	0	1	2
GO:1904250 positive regulation of age-related resistance	1	0.041742	0.245	0.5	Biological Process	GO:1904250	positive regulation of age-related resistance	0.041742	0.260502	1	0	1	2
GO:1990388 xylem-to-phloem iron transport	1	0.041742	0.245	0.5	Biological Process	GO:1990388	xylem-to-phloem iron transport	0.041742	0.260502	0	1	1	2
GO:0071462 cellular response to water stimulus	4	0.0417845	0.98	0.065	Biological Process	GO:0071462	cellular response to water stimulus	0.0417845	0.260502	3	1	4	62
GO:1901136 carbohydrate derivative catabolic process	4	0.0417845	0.98	0.065	Biological Process	GO:1901136	carbohydrate derivative catabolic process	0.0417845	0.260502	0	4	4	62
GO:0016143 S-glycoside metabolic process	6	0.0418075	1.471	0.05	Biological Process	GO:0016143	S-glycoside metabolic process	0.0418075	0.260502	3	3	6	120
GO:0019757 glycosinolate metabolic process	6	0.0418075	1.471	0.05	Biological Process	GO:0019757	glycosinolate metabolic process	0.0418075	0.260502	3	3	6	120
GO:0019760 glucosinolate metabolic process	6	0.0418075	1.471	0.05	Biological Process	GO:0019760	glucosinolate metabolic process	0.0418075	0.260502	3	3	6	120
GO:0016021 integral component of membrane	28	0.0334519	7.629	0.028	Cellular Component	GO:0016021	integral component of membrane	0.0334519	0.263561	11	17	28	1017
GO:1901463 regulation of tetrapyrrole biosynthetic process	3	0.0426662	0.735	0.081	Biological Process	GO:1901463	regulation of tetrapyrrole biosynthetic process	0.0426662	0.265078	3	0	3	37
GO:0004872 receptor activity	15	0.0491713	4.11	0.035	Molecular Function	GO:0004872	receptor activity	0.0491713	0.268054	4	11	15	428
GO:0070011 peptidase activity, acting on L-amino acid peptides	17	0.0494869	4.658	0.034	Molecular Function	GO:0070011	peptidase activity, acting on L-amino acid peptides	0.0494869	0.268054	1	16	17	502
GO:0010118 stomatal movement	9	0.0432721	2.206	0.041	Biological Process	GO:0010118	stomatal movement	0.0432721	0.268061	0	9	9	219
GO:0006491 N-glycan processing	2	0.0438235	0.49	0.125	Biological Process	GO:0006491	N-glycan processing	0.0438235	0.269907	0	2	2	16
GO:1900056 negative regulation of leaf senescence	2	0.0438235	0.49	0.125	Biological Process	GO:1900056	negative regulation of leaf senescence	0.0438235	0.269907	0	2	2	16
GO:0071236 cellular response to antibiotic	6	0.0447078	1.471	0.049	Biological Process	GO:0071236	cellular response to antibiotic	0.0447078	0.27456	3	3	6	122
GO:0009653 anatomical structure morphogenesis	47	0.0451195	11.52	0.027	Biological Process	GO:0009653	anatomical structure morphogenesis	0.0451195	0.276292	18	29	47	1735
GO:0004888 transmembrane signaling receptor activity	13	0.0520675	3.562	0.036	Molecular Function	GO:0004888	transmembrane signaling receptor activity	0.0520675	0.277371	3	10	13	359
GO:0004857 enzyme inhibitor activity	7	0.0521553	1.918	0.045	Molecular Function	GO:0004857	enzyme inhibitor activity	0.0521553	0.277371	0	7	7	154
GO:0032989 cellular component morphogenesis	24	0.0459687	5.882	0.03	Biological Process	GO:0032989	cellular component morphogenesis	0.0459687	0.279306	8	16	24	787
GO:0002229 defense response to oomycetes	4	0.0460827	0.98	0.062	Biological Process	GO:0002229	defense response to oomycetes	0.0460827	0.279306	0	4	4	64
GO:0042743 hydrogen peroxide metabolic process	4	0.0460827	0.98	0.062	Biological Process	GO:0042743	hydrogen peroxide metabolic process	0.0460827	0.279306	0	4	4	64
GO:0099402 plant organ development	49	0.0462147	12.01	0.027	Biological Process	GO:0099402	plant organ development	0.0462147	0.279306	17	32	49	1823
GO:0006629 lipid metabolic process	37	0.0463715	9.069	0.028	Biological Process	GO:0006629	lipid metabolic process	0.0463715	0.279306	13	24	37	1318
GO:0009250 glucan biosynthetic process	7	0.0463981	1.716	0.045	Biological Process	GO:0009250	glucan biosynthetic process	0.0463981	0.279306	0	7	7	155
GO:0016857 racemase and epimerase activity, acting on carbohydrates and derivatives	2	0.0577037	0.548	0.111	Molecular Function	GO:0016857	racemase and epimerase activity, acting on carbohydrates and derivatives	0.0577037	0.284589	0	2	2	18
GO:0004312 fatty acid synthase activity	3	0.0597143	0.822	0.073	Molecular Function	GO:0004312	fatty acid synthase activity	0.0597143	0.284589	0	3	3	41
GO:0015171 amino acid transmembrane transporter activity	5	0.0610957	1.37	0.052	Molecular Function	GO:0015171	amino acid transmembrane transporter activity	0.0610957	0.284589	4	1	5	97
GO:0038023 signaling receptor activity	14	0.0623682	3.836	0.034	Molecular Function	GO:0038023	signaling receptor activity	0.0623682	0.284589	4	10	14	406
GO:0016899 oxidoreductase activity, acting on the CH-OH group of donors, oxygen as acceptor	2	0.0635868	0.548	0.105	Molecular Function	GO:0016899	oxidoreductase activity, acting on the CH-OH group of donors, oxygen as acceptor	0.0635868	0.284589	0	2	2	19
GO:0000250 lanosterol synthase activity	1	0.0640337	0.274	0.333	Molecular Function	GO:0000250	lanosterol synthase activity	0.0640337	0.284589	1	0	1	3
GO:0003838 sterol 24-C-methyltransferase activity	1	0.0640337	0.274	0.333	Molecular Function	GO:0003838	sterol 24-C-methyltransferase activity	0.0640337	0.284589	1	0	1	3
GO:0004066 asparagine synthase (glutamine-hydrolyzing) activity	1	0.0640337	0.274	0.333	Molecular Function	GO:0004066	asparagine synthase (glutamine-hydrolyzing) activity	0.0640337	0.284589	1	0	1	3
GO:0004792 thiosulfate sulfurtransferase activity	1	0.0640337	0.274	0.333	Molecular Function	GO:0004792	thiosulfate sulfurtransferase activity	0.0640337	0.284589	1	0	1	3
GO:0015129 lactate transmembrane transporter activity	1	0.0640337	0.274	0.333	Molecular Function	GO:0015129	lactate transmembrane transporter activity	0.0640337	0.284589	0	1	1	3
GO:0015131 oxaloacetate transmembrane transporter activity	1	0.0640337	0.274	0.333	Molecular Function	GO:0015131	oxaloacetate transmembrane transporter activity	0.0640337	0.284589	1	0	1	3
GO:0016851 magnesium chelatase activity	1	0.0640337	0.274	0.333	Molecular Function	GO:0016851	magnesium chelatase activity	0.0640337	0.284589	1	0	1	3
GO:0033987 2-hydroxyisoflavanone dehydratase activity	1	0.0640337	0.274	0.333	Molecular Function	GO:0033987	2-hydroxyisoflavanone dehydratase activity	0.0640337	0.284589	0	1	1	3
GO:0042389 omega-3 fatty acid desaturase activity	1	0.0640337	0.274	0.333	Molecular Function	GO:0042389	omega-3 fatty acid desaturase activity	0.0640337	0.284589	0	1	1	3
GO:0045548 phenylalanine ammonia-lyase activity	1	0.0640337	0.274	0.333	Molecular Function	GO:0045548	phenylalanine ammonia-lyase activity	0.0640337	0.284589	0	1	1	3
GO:0047209 coniferyl-alcohol glucosyltransferase activity	1	0.0640337	0.274	0.333	Molecular Function	GO:0047209	coniferyl-alcohol glucosyltransferase activity	0.0640337	0.284589	0	1	1	3
GO:0051002 ligase activity, forming nitrogen-metal bonds	1	0.0640337	0.274	0.333	Molecular Function	GO:0051002	ligase activity, forming nitrogen-metal bonds	0.0640337	0.284589	1	0	1	3
GO:0051003 ligase activity, forming nitrogen-metal bonds, forming coordination complexes	1	0.0640337	0.274	0.333	Molecular Function	GO:0051003	ligase activity, forming nitrogen-metal bonds, forming coordination complexes	0.0640337	0.284589	1	0	1	3
GO:0052615 ent-kaurene oxidase activity	1	0.0640337	0.274	0.333	Molecular Function	GO:0052615	ent-kaurene oxidase activity	0.0640337	0.284589	0	1	1	3
GO:0052722 fatty acid in-chain hydroxylase activity	1	0.0640337	0.274	0.333	Molecular Function	GO:0052722	fatty acid in-chain hydroxylase activity	0.0640337	0.284589	0	1	1	3
GO:0097110 scaffold protein binding	1	0.0640337	0.274	0.333	Molecular Function	GO:0097110	scaffold protein binding	0.0640337	0.284589	0	1	1	3
GO:0004175 endopeptidase activity	11	0.0642149	3.014	0.037	Molecular Function	GO:0004175	endopeptidase activity	0.0642149	0.284589	1	10	11	299
GO:0009944 polarity specification of adaxial/abaxial axis	3	0.0486779	0.735	0.077	Biological Process	GO:0009944	polarity specification of adaxial/abaxial axis	0.0486779	0.288384	0	3	3	39
GO:0010229 inflorescence development	3	0.0486779	0.735	0.077	Biological Process	GO:0010229	inflorescence development	0.0486779	0.288384	1	2	3	39
GO:0052543 callose deposition in cell wall	3	0.0486779	0.735	0.077	Biological Process	GO:0052543	callose deposition in cell wall	0.0486779	0.288384	3	0	3	39
GO:0042391 regulation of membrane potential	5	0.0487725	1.225	0.053	Biological Process	GO:0042391	regulation of membrane potential	0.0487725	0.288384	1	4	5	94
GO:0044703 multi-organism reproductive process	20	0.0488565	4.902	0.032	Biological Process	GO:0044703	multi-organism reproductive process	0.0488565	0.288384	6	14	20	634
GO:0006690 icosanoid metabolic process	2	0.0489888	0.49	0.118	Biological Process	GO:0006690	icosanoid metabolic process	0.0489888	0.288384	0	2	2	17
GO:0009410 response to xenobiotic stimulus	2	0.0489888	0.49	0.118	Biological Process	GO:0009410	response to xenobiotic stimulus	0.0489888	0.288384	0	2	2	17
GO:0010359 regulation of anion channel activity	2	0.0489888	0.49	0.118	Biological Process	GO:0010359	regulation of anion channel activity	0.0489888	0.288384	1	1	2	17
GO:0044767 single-organism developmental process	124	0.0499711	30.392	0.024	Biological Process	GO:0044767	single-organism developmental process	0.0499711	0.293356	52	72	124	5160
GO:0009626 plant-type hypersensitive response	5	0.0506319	1.225	0.053	Biological Process	GO:0009626	plant-type hypersensitive response	0.0506319	0.295607	0	5	5	95
GO:0034050 host programmed cell death induced by symbiont	5	0.0506319	1.225	0.053	Biological Process	GO:0034050	host programmed cell death induced by symbiont	0.0506319	0.295607	0	5	5	95
GO:0052386 cell wall thickening	3	0.0518308	0.735	0.075	Biological Process	GO:0052386	cell wall thickening	0.0518308	0.300192	3	0	3	40
GO:0090354 regulation of auxin metabolic process	3	0.0518308	0.735	0.075	Biological Process	GO:0090354	regulation of auxin metabolic process	0.0518308	0.300192	2	1	3	40
GO:0009826 unidimensional cell growth	14	0.0518494	3.431	0.034	Biological Process	GO:0009826	unidimensional cell growth	0.0518494	0.300192	6	8	14	408
GO:0072593 reactive oxygen species metabolic process	10	0.0519807	2.451	0.038	Biological Process	GO:0072593	reactive oxygen species metabolic process	0.0519807	0.300192	1	9	10	262
GO:0010383 cell wall polysaccharide metabolic process	6	0.052497	1.471	0.047	Biological Process	GO:0010383	cell wall polysaccharide metabolic process	0.052497	0.302354	0	6	6	127
GO:0048367 shoot system development	42	0.0538871	10.294	0.027	Biological Process	GO:0048367	shoot system development	0.0538871	0.303516	21	21	42	1545
GO:0000902 cell morphogenesis	21	0.0538936	5.147	0.031	Biological Process	GO:0000902	cell morphogenesis	0.0538936	0.303516	7	14	21	681
GO:0006073 cellular glucan metabolic process	10	0.0541784	2.451	0.038	Biological Process	GO:0006073	cellular glucan metabolic process	0.0541784	0.303516	1	9	10	264
GO:0034637 cellular carbohydrate biosynthetic process	11	0.0542733	2.696	0.037	Biological Process	GO:0034637	cellular carbohydrate biosynthetic process	0.0542733	0.303516	1	10	11	300
GO:0033692 cellular polysaccharide biosynthetic process	9	0.0545068	2.206	0.039	Biological Process	GO:0033692	cellular polysaccharide biosynthetic process	0.0545068	0.303516	0	9	9	229
GO:0009943 adaxial/abaxial axis specification	3	0.0550799	0.735	0.073	Biological Process	GO:0009943	adaxial/abaxial axis specification	0.0550799	0.303516	0	3	3	41
GO:0010252 auxin homeostasis	3	0.0550799	0.735	0.073	Biological Process	GO:0010252	auxin homeostasis	0.0550799	0.303516	3	0	3	41
GO:0090056 regulation of chlorophyll metabolic process	3	0.0550799	0.735	0.073	Biological Process	GO:0090056	regulation of chlorophyll metabolic process	0.0550799	0.303516	3	0	3	41
GO:0009739 response to gibberellin	10	0.0552999	2.451	0.038	Biological Process	GO:0009739	response to gibberellin	0.0552999	0.303516	6	4	10	265
GO:0044264 cellular polysaccharide metabolic process	12	0.0557865	2.941	0.036	Biological Process	GO:0044264	cellular polysaccharide metabolic process	0.0557865	0.303516	1	11	12	338
GO:0044262 cellular carbohydrate metabolic process	18	0.0558846	4.412	0.032	Biological Process	GO:0044262	cellular carbohydrate metabolic process	0.0558846	0.303516	2	16	18	566
GO:0010150 leaf senescence	11	0.0574551	2.696	0.036	Biological Process	GO:0010150	leaf senescence	0.0574551	0.303516	4	7	11	303
GO:0010260 organ senescence	11	0.0574551	2.696	0.036	Biological Process	GO:0010260	organ senescence	0.0574551	0.303516	4	7	11	303
GO:0042440 pigment metabolic process	10	0.0575887	2.451	0.037	Biological Process	GO:0042440	pigment metabolic process	0.0575887	0.303516	6	4	10	267
GO:0016106 sesquiterpenoid biosynthetic process	3	0.058424	0.735	0.071	Biological Process	GO:0016106	sesquiterpenoid biosynthetic process	0.058424	0.303516	1	2	3	42
GO:0009749 response to glucose	5	0.0584804	1.225	0.051	Biological Process	GO:0009749	response to glucose	0.0584804	0.303516	3	2	5	99
GO:0006855 drug transmembrane transport	8	0.0593382	1.961	0.04	Biological Process	GO:0006855	drug transmembrane transport	0.0593382	0.303516	4	4	8	198
GO:0009190 cyclic nucleotide biosynthetic process	2	0.0599309	0.49	0.105	Biological Process	GO:0009190	cyclic nucleotide biosynthetic process	0.0599309	0.303516	1	1	2	19
GO:0035082 axoneme assembly	2	0.0599309	0.49	0.105	Biological Process	GO:0035082	axoneme assembly	0.0599309	0.303516	0	2	2	19
GO:0042384 cilium assembly	2	0.0599309	0.49	0.105	Biological Process	GO:0042384	cilium assembly	0.0599309	0.303516	0	2	2	19
GO:0052652 cyclic purine nucleotide metabolic process	2	0.0599309	0.49	0.105	Biological Process	GO:0052652	cyclic purine nucleotide metabolic process	0.0599309	0.303516	1	1	2	19
GO:0044283 small molecule biosynthetic process	31	0.0602285	7.598	0.028	Biological Process	GO:0044283	small molecule biosynthetic process	0.0602285	0.303516	13	18	31	1097
GO:0003333 amino acid transmembrane transport	5	0.0605452	1.225	0.05	Biological Process	GO:0003333	amino acid transmembrane transport	0.0605452	0.303516	4	1	5	100
GO:0009968 negative regulation of signal transduction	13	0.0615948	3.186	0.034	Biological Process	GO:0009968	negative regulation of signal transduction	0.0615948	0.303516	2	11	13	381
GO:0071456 cellular response to hypoxia	3	0.0618616	0.735	0.07	Biological Process	GO:0071456	cellular response to hypoxia	0.0618616	0.303516	1	2	3	43
GO:0010016 shoot system morphogenesis	11	0.0618866	2.696	0.036	Biological Process	GO:0010016	shoot system morphogenesis	0.0618866	0.303516	8	3	11	307
GO:0006030 chitin metabolic process	1	0.0619565	0.245	0.333	Biological Process	GO:0006030	chitin metabolic process	0.0619565	0.303516	0	1	1	3
GO:0006032 chitin catabolic process	1	0.0619565	0.245	0.333	Biological Process	GO:0006032	chitin catabolic process	0.0619565	0.303516	0	1	1	3
GO:0006063 uronic acid metabolic process	1	0.0619565	0.245	0.333	Biological Process	GO:0006063	uronic acid metabolic process	0.0619565	0.303516	0	1	1	3
GO:0006528 asparagine metabolic process	1	0.0619565	0.245	0.333	Biological Process	GO:0006528	asparagine metabolic process	0.0619565	0.303516	1	0	1	3
GO:0006529 asparagine biosynthetic process	1	0.0619565	0.245	0.333	Biological Process	GO:0006529	asparagine biosynthetic process	0.0619565	0.303516	1	0	1	3
GO:0006545 glycine biosynthetic process	1	0.0619565	0.245	0.333	Biological Process	GO:0006545	glycine biosynthetic process	0.0619565	0.303516	1	0	1	3
GO:0006791 sulfur utilization	1	0.0619565	0.245	0.333	Biological Process	GO:0006791	sulfur utilization	0.0619565	0.303516	0	1	1	3
GO:0006792 regulation of sulfur utilization	1	0.0619565	0.245	0.333	Biological Process	GO:0006792	regulation of sulfur utilization	0.0619565	0.303516	0	1	1	3
GO:0009717 isoflavonoid biosynthetic process	1	0.0619565	0.245	0.333	Biological Process	GO:0009717	isoflavonoid biosynthetic process	0.0619565	0.303516	0	1	1	3
GO:0010032 meiotic chromosome condensation	1	0.0619565	0.245	0.333	Biological Process	GO:0010032	meiotic chromosome condensation	0.0619565	0.303516	1	0	1	3
GO:0010241 ent-kaurene oxidation to kaurenoic acid	1	0.0619565	0.245	0.333	Biological Process	GO:0010241	ent-kaurene oxidation to kaurenoic acid	0.0619565	0.303516	0	1	1	3
GO:0010373 negative regulation of gibberellin biosynthetic process	1	0.0619565	0.245	0.333	Biological Process	GO:0010373	negative regulation of gibberellin biosynthetic process	0.0619565	0.303516	1	0	1	3
GO:0010395 rhamnogalacturonan I metabolic process	1	0.0619565	0.245	0.333	Biological Process	GO:0010395	rhamnogalacturonan I metabolic process	0.0619565	0.303516	0	1	1	3
GO:0010400 rhamnogalacturonan I side chain metabolic process	1	0.0619565	0.245	0.333	Biological Process	GO:0010400	rhamnogalacturonan I side chain metabolic process	0.0619565	0.303516	0	1	1	3
GO:0010618 aerenchyma formation	1	0.0619565	0.245	0.333	Biological Process	GO:0010618	aerenchyma formation	0.0619565	0.303516	0	1	1	3
GO:0010869 regulation of receptor biosynthetic process	1	0.0619565	0.245	0.333	Biological Process	GO:0010869	regulation of receptor biosynthetic process	0.0619565	0.303516	0	1	1	3
GO:0015727 lactate transport	1	0.0619565	0.245	0.333	Biological Process	GO:0015727	lactate transport	0.0619565	0.303516	0	1	1	3
GO:0015729 oxaloacetate transport	1	0.0619565	0.245	0.333	Biological Process	GO:0015729	oxaloacetate transport	0.0619565	0.303516	1	0	1	3
GO:0015742 alpha-ketoglutarate transport	1	0.0619565	0.245	0.333	Biological Process	GO:0015742	alpha-ketoglutarate transport	0.0619565	0.303516	1	0	1	3
GO:0019586 galacturonate metabolic process	1	0.0619565	0.245	0.333	Biological Process	GO:0019586	galacturonate metabolic process	0.0619565	0.303516	0	1	1	3
GO:0031221 arabinan metabolic process	1	0.0619565	0.245	0.333	Biological Process	GO:0031221	arabinan metabolic process	0.0619565	0.303516	0	1	1	3
GO:0032800 receptor biosynthetic process	1	0.0619565	0.245	0.333	Biological Process	GO:0032800	receptor biosynthetic process	0.0619565	0.303516	0	1	1	3
GO:0033331 ent-kaurene metabolic process	1	0.0619565	0.245	0.333	Biological Process	GO:0033331	ent-kaurene metabolic process	0.0619565	0.303516	0	1	1	3
GO:0033524 sinapate ester metabolic process	1	0.0619565	0.245	0.333	Biological Process	GO:0033524	sinapate ester metabolic process	0.0619565	0.303516	1	0	1	3
GO:0033525 sinapate ester biosynthetic process	1	0.0619565	0.245	0.333	Biological Process	GO:0033525	sinapate ester biosynthetic process	0.0619565	0.303516	1	0	1	3
GO:0035873 lactate transmembrane transport	1	0.0619565	0.245	0.333	Biological Process	GO:0035873	lactate transmembrane transport	0.0619565	0.303516	0	1	1	3
GO:0043276 anoikis	1	0.0619565	0.245	0.333	Biological Process	GO:0043276	anoikis	0.0619565	0.303516	0	1	1	3
GO:0046287 isoflavonoid metabolic process	1	0.0619565	0.245	0.333	Biological Process	GO:0046287	isoflavonoid metabolic process	0.0619565	0.303516	0	1	1	3
GO:0046348 amino sugar catabolic process	1	0.0619565	0.245	0.333	Biological Process	GO:0046348	amino sugar catabolic process	0.0619565	0.303516	0	1	1	3
GO:0048482 plant ovule morphogenesis	1	0.0619565	0.245	0.333	Biological Process	GO:0048482	plant ovule morphogenesis	0.0619565	0.303516	1	0	1	3
GO:0051501 diterpene phytoalexin metabolic process	1	0.0619565	0.245	0.333	Biological Process	GO:0051501	diterpene phytoalexin metabolic process	0.0619565	0.303516	0	1	1	3
GO:0051502 diterpene phytoalexin biosynthetic process	1	0.0619565	0.245	0.333	Biological Process	GO:0051502	diterpene phytoalexin biosynthetic process	0.0619565	0.303516	0	1	1	3
GO:0090398 cellular senescence	1	0.0619565	0.245	0.333	Biological Process	GO:0090398	cellular senescence	0.0619565	0.303516	1	0	1	3
GO:1900377 negative regulation of secondary metabolite biosynthetic process	1	0.0619565	0.245	0.333	Biological Process	GO:1900377	negative regulation of secondary metabolite biosynthetic process	0.0619565	0.303516	1	0	1	3
GO:1901072 glucosamine-containing compound catabolic process	1	0.0619565	0.245	0.333	Biological Process	GO:1901072	glucosamine-containing compound catabolic process	0.0619565	0.303516	0	1	1	3
GO:1902356 oxaloacetate(2-) transmembrane transport	1	0.0619565	0.245	0.333	Biological Process	GO:1902356	oxaloacetate(2-) transmembrane transport	0.0619565	0.303516	1	0	1	3
GO:1903085 regulation of sinapate ester biosynthetic process	1	0.0619565	0.245	0.333	Biological Process	GO:1903085	regulation of sinapate ester biosynthetic process	0.0619565	0.303516	1	0	1	3
GO:1903086 negative regulation of sinapate ester biosynthetic process	1	0.0619565	0.245	0.333	Biological Process	GO:1903086	negative regulation of sinapate ester biosynthetic process	0.0619565	0.303516	1	0	1	3
GO:2000209 regulation of anoikis	1	0.0619565	0.245	0.333	Biological Process	GO:2000209	regulation of anoikis	0.0619565	0.303516	0	1	1	3
GO:0009975 cyclase activity	2	0.0696618	0.548	0.1	Molecular Function	GO:0009975	cyclase activity	0.0696618	0.304908	1	1	2	20
GO:0008233 peptidase activity	17	0.0698423	4.658	0.032	Molecular Function	GO:0008233	peptidase activity	0.0698423	0.304908	1	16	17	526
GO:0048582 positive regulation of post-embryonic development	7	0.0625195	1.716	0.042	Biological Process	GO:0048582	positive regulation of post-embryonic development	0.0625195	0.305513	5	2	7	166
GO:0006865 amino acid transport	5	0.062651	1.225	0.05	Biological Process	GO:0006865	amino acid transport	0.062651	0.305513	4	1	5	101
GO:0001071 nucleic acid binding transcription factor activity	52	0.0721042	14.247	0.027	Molecular Function	GO:0001071	nucleic acid binding transcription factor activity	0.0721042	0.310154	32	20	52	1949
GO:0003700 transcription factor activity, sequence-specific DNA binding	52	0.0721042	14.247	0.027	Molecular Function	GO:0003700	transcription factor activity, sequence-specific DNA binding	0.0721042	0.310154	32	20	52	1949
GO:0050801 ion homeostasis	14	0.0637487	3.431	0.033	Biological Process	GO:0050801	ion homeostasis	0.0637487	0.310156	8	6	14	421
GO:0042742 defense response to bacterium	21	0.0646241	5.147	0.03	Biological Process	GO:0042742	defense response to bacterium	0.0646241	0.311061	4	17	21	696
GO:0035821 modification of morphology or physiology of other organism	5	0.0647977	1.225	0.049	Biological Process	GO:0035821	modification of morphology or physiology of other organism	0.0647977	0.311061	1	4	5	102
GO:0022898 regulation of transmembrane transporter activity	3	0.0653913	0.735	0.068	Biological Process	GO:0022898	regulation of transmembrane transporter activity	0.0653913	0.311061	1	2	3	44
GO:0032409 regulation of transporter activity	3	0.0653913	0.735	0.068	Biological Process	GO:0032409	regulation of transporter activity	0.0653913	0.311061	1	2	3	44
GO:0032412 regulation of ion transmembrane transporter activity	3	0.0653913	0.735	0.068	Biological Process	GO:0032412	regulation of ion transmembrane transporter activity	0.0653913	0.311061	1	2	3	44
GO:1901401 regulation of tetrapyrrole metabolic process	3	0.0653913	0.735	0.068	Biological Process	GO:1901401	regulation of tetrapyrrole metabolic process	0.0653913	0.311061	3	0	3	44
GO:0006517 protein deglycosylation	2	0.0656862	0.49	0.1	Biological Process	GO:0006517	protein deglycosylation	0.0656862	0.311061	0	2	2	20
GO:0009187 cyclic nucleotide metabolic process	2	0.0656862	0.49	0.1	Biological Process	GO:0009187	cyclic nucleotide metabolic process	0.0656862	0.311061	1	1	2	20
GO:0009683 indoleacetic acid metabolic process	2	0.0656862	0.49	0.1	Biological Process	GO:0009683	indoleacetic acid metabolic process	0.0656862	0.311061	0	2	2	20
GO:0009684 indoleacetic acid biosynthetic process	2	0.0656862	0.49	0.1	Biological Process	GO:0009684	indoleacetic acid biosynthetic process	0.0656862	0.311061	0	2	2	20
GO:0010623 developmental programmed cell death	2	0.0656862	0.49	0.1	Biological Process	GO:0010623	developmental programmed cell death	0.0656862	0.311061	0	2	2	20
GO:0070509 calcium ion import	2	0.0656862	0.49	0.1	Biological Process	GO:0070509	calcium ion import	0.0656862	0.311061	0	2	2	20
GO:2000377 regulation of reactive oxygen species metabolic process	5	0.0669852	1.225	0.049	Biological Process	GO:2000377	regulation of reactive oxygen species metabolic process	0.0669852	0.316509	0	5	5	103
GO:0012505 endomembrane system	69	0.0415629	18.801	0.023	Cellular Component	GO:0012505	endomembrane system	0.0415629	0.317834	15	54	69	2957
GO:0008514 organic anion transmembrane transporter activity	10	0.0755367	2.74	0.037	Molecular Function	GO:0008514	organic anion transmembrane transporter activity	0.0755367	0.321825	6	4	10	272
GO:0004564 beta-fructofuranosidase activity	2	0.0759176	0.548	0.095	Molecular Function	GO:0004564	beta-fructofuranosidase activity	0.0759176	0.321825	0	2	2	21
GO:0006826 iron ion transport	3	0.0690114	0.735	0.067	Biological Process	GO:0006826	iron ion transport	0.0690114	0.324643	2	1	3	45
GO:0036294 cellular response to decreased oxygen levels	3	0.0690114	0.735	0.067	Biological Process	GO:0036294	cellular response to decreased oxygen levels	0.0690114	0.324643	1	2	3	45
GO:0005267 potassium channel activity	4	0.0782316	1.096	0.054	Molecular Function	GO:0005267	potassium channel activity	0.0782316	0.325045	1	3	4	74
GO:0005261 cation channel activity	6	0.0797377	1.644	0.044	Molecular Function	GO:0005261	cation channel activity	0.0797377	0.325045	1	5	6	137
GO:0003978 UDP-glucose 4-epimerase activity	1	0.0844562	0.274	0.25	Molecular Function	GO:0003978	UDP-glucose 4-epimerase activity	0.0844562	0.325045	0	1	1	4
GO:0004084 branched-chain-amino-acid transaminase activity	1	0.0844562	0.274	0.25	Molecular Function	GO:0004084	branched-chain-amino-acid transaminase activity	0.0844562	0.325045	1	0	1	4
GO:0004612 phosphoenolpyruvate carboxykinase (ATP) activity	1	0.0844562	0.274	0.25	Molecular Function	GO:0004612	phosphoenolpyruvate carboxykinase (ATP) activity	0.0844562	0.325045	1	0	1	4
GO:0004666 prostaglandin-endoperoxide synthase activity	1	0.0844562	0.274	0.25	Molecular Function	GO:0004666	prostaglandin-endoperoxide synthase activity	0.0844562	0.325045	0	1	1	4
GO:0015643 toxic substance binding	1	0.0844562	0.274	0.25	Molecular Function	GO:0015643	toxic substance binding	0.0844562	0.325045	0	1	1	4
GO:0016207 4-coumarate-CoA ligase activity	1	0.0844562	0.274	0.25	Molecular Function	GO:0016207	4-coumarate-CoA ligase activity	0.0844562	0.325045	0	1	1	4
GO:0016760 cellulose synthase (UDP-forming) activity	1	0.0844562	0.274	0.25	Molecular Function	GO:0016760	cellulose synthase (UDP-forming) activity	0.0844562	0.325045	0	1	1	4
GO:0031210 phosphatidylcholine binding	1	0.0844562	0.274	0.25	Molecular Function	GO:0031210	phosphatidylcholine binding	0.0844562	0.325045	1	0	1	4
GO:0050997 quaternary ammonium group binding	1	0.0844562	0.274	0.25	Molecular Function	GO:0050997	quaternary ammonium group binding	0.0844562	0.325045	1	0	1	4
GO:0052654 L-leucine transaminase activity	1	0.0844562	0.274	0.25	Molecular Function	GO:0052654	L-leucine transaminase activity	0.0844562	0.325045	1	0	1	4
GO:0052655 L-valine transaminase activity	1	0.0844562	0.274	0.25	Molecular Function	GO:0052655	L-valine transaminase activity	0.0844562	0.325045	1	0	1	4
GO:0052656 L-isoleucine transaminase activity	1	0.0844562	0.274	0.25	Molecular Function	GO:0052656	L-isoleucine transaminase activity	0.0844562	0.325045	1	0	1	4
GO:0071395 cellular response to jasmonic acid stimulus	8	0.0696343	1.961	0.039	Biological Process	GO:0071395	cellular response to jasmonic acid stimulus	0.0696343	0.326852	3	5	8	205
GO:0044042 glucan metabolic process	10	0.0699583	2.451	0.036	Biological Process	GO:0044042	glucan metabolic process	0.0699583	0.327651	1	9	10	277
GO:0032502 developmental process	126	0.071081	30.882	0.024	Biological Process	GO:0032502	developmental process	0.071081	0.332179	52	74	126	5325
GO:0097237 cellular response to toxic substance	10	0.0712811	2.451	0.036	Biological Process	GO:0097237	cellular response to toxic substance	0.0712811	0.332385	5	5	10	278
GO:0080186 developmental vegetative growth	2	0.0716171	0.49	0.095	Biological Process	GO:0080186	developmental vegetative growth	0.0716171	0.332497	2	0	2	21
GO:2000762 regulation of phenylpropanoid metabolic process	2	0.0716171	0.49	0.095	Biological Process	GO:2000762	regulation of phenylpropanoid metabolic process	0.0716171	0.332497	1	1	2	21
GO:0019199 transmembrane receptor protein kinase activity	10	0.0875068	2.74	0.036	Molecular Function	GO:0019199	transmembrane receptor protein kinase activity	0.0875068	0.334585	2	8	10	280
GO:0009791 post-embryonic development	67	0.0722457	16.422	0.025	Biological Process	GO:0009791	post-embryonic development	0.0722457	0.334686	31	36	67	2670
GO:0006066 alcohol metabolic process	11	0.0726603	2.696	0.035	Biological Process	GO:0006066	alcohol metabolic process	0.0726603	0.335427	3	8	11	316
GO:0071453 cellular response to oxygen levels	3	0.0727204	0.735	0.065	Biological Process	GO:0071453	cellular response to oxygen levels	0.0727204	0.335427	1	2	3	46
GO:0023057 negative regulation of signaling	13	0.0733486	3.186	0.033	Biological Process	GO:0023057	negative regulation of signaling	0.0733486	0.337594	2	11	13	392
GO:0009733 response to auxin	19	0.073616	4.657	0.03	Biological Process	GO:0009733	response to auxin	0.073616	0.337597	9	10	19	627
GO:0009886 post-embryonic morphogenesis	11	0.0739268	2.696	0.035	Biological Process	GO:0009886	post-embryonic morphogenesis	0.0739268	0.337597	5	6	11	317
GO:0048527 lateral root development	7	0.0743564	1.716	0.04	Biological Process	GO:0048527	lateral root development	0.0743564	0.337597	2	5	7	173
GO:0015893 drug transport	8	0.0743619	1.961	0.038	Biological Process	GO:0015893	drug transport	0.0743619	0.337597	4	4	8	208
GO:0010648 negative regulation of cell communication	13	0.075632	3.186	0.033	Biological Process	GO:0010648	negative regulation of cell communication	0.075632	0.337597	2	11	13	394
GO:0009630 gravitropism	5	0.0761412	1.225	0.047	Biological Process	GO:0009630	gravitropism	0.0761412	0.337597	3	2	5	107
GO:0032535 regulation of cellular component size	6	0.076395	1.471	0.043	Biological Process	GO:0032535	regulation of cellular component size	0.076395	0.337597	0	6	6	140
GO:0048871 multicellular organismal homeostasis	3	0.0765167	0.735	0.064	Biological Process	GO:0048871	multicellular organismal homeostasis	0.0765167	0.337597	1	2	3	47
GO:0015995 chlorophyll biosynthetic process	4	0.0767862	0.98	0.053	Biological Process	GO:0015995	chlorophyll biosynthetic process	0.0767862	0.337597	4	0	4	76
GO:1903959 regulation of anion transmembrane transport	2	0.0777136	0.49	0.091	Biological Process	GO:1903959	regulation of anion transmembrane transport	0.0777136	0.337597	1	1	2	22
GO:0007568 aging	12	0.0794069	2.941	0.033	Biological Process	GO:0007568	aging	0.0794069	0.337597	5	7	12	359
GO:0071472 cellular response to salt stress	4	0.0797147	0.98	0.052	Biological Process	GO:0071472	cellular response to salt stress	0.0797147	0.337597	3	1	4	77
GO:0009958 positive gravitropism	3	0.0803984	0.735	0.062	Biological Process	GO:0009958	positive gravitropism	0.0803984	0.337597	2	1	3	48
GO:0015698 inorganic anion transport	6	0.0805394	1.471	0.042	Biological Process	GO:0015698	inorganic anion transport	0.0805394	0.337597	1	5	6	142
GO:0006972 hyperosmotic response	5	0.0809605	1.225	0.046	Biological Process	GO:0006972	hyperosmotic response	0.0809605	0.337597	3	2	5	109
GO:0001561 fatty acid alpha-oxidation	1	0.0817456	0.245	0.25	Biological Process	GO:0001561	fatty acid alpha-oxidation	0.0817456	0.337597	0	1	1	4
GO:0001843 neural tube closure	1	0.0817456	0.245	0.25	Biological Process	GO:0001843	neural tube closure	0.0817456	0.337597	0	1	1	4
GO:0001895 retina homeostasis	1	0.0817456	0.245	0.25	Biological Process	GO:0001895	retina homeostasis	0.0817456	0.337597	0	1	1	4
GO:0002679 respiratory burst involved in defense response	1	0.0817456	0.245	0.25	Biological Process	GO:0002679	respiratory burst involved in defense response	0.0817456	0.337597	0	1	1	4
GO:0003018 vascular process in circulatory system	1	0.0817456	0.245	0.25	Biological Process	GO:0003018	vascular process in circulatory system	0.0817456	0.337597	0	1	1	4
GO:0009810 stilbene metabolic process	1	0.0817456	0.245	0.25	Biological Process	GO:0009810	stilbene metabolic process	0.0817456	0.337597	0	1	1	4
GO:0014020 primary neural tube formation	1	0.0817456	0.245	0.25	Biological Process	GO:0014020	primary neural tube formation	0.0817456	0.337597	0	1	1	4
GO:0015843 methylammonium transport	1	0.0817456	0.245	0.25	Biological Process	GO:0015843	methylammonium transport	0.0817456	0.337597	1	0	1	4
GO:0019371 cyclooxygenase pathway	1	0.0817456	0.245	0.25	Biological Process	GO:0019371	cyclooxygenase pathway	0.0817456	0.337597	0	1	1	4
GO:0021953 central nervous system neuron differentiation	1	0.0817456	0.245	0.25	Biological Process	GO:0021953	central nervous system neuron differentiation	0.0817456	0.337597	0	1	1	4
GO:0032069 regulation of nuclease activity	1	0.0817456	0.245	0.25	Biological Process	GO:0032069	regulation of nuclease activity	0.0817456	0.337597	1	0	1	4
GO:0032074 negative regulation of nuclease activity	1	0.0817456	0.245	0.25	Biological Process	GO:0032074	negative regulation of nuclease activity	0.0817456	0.337597	1	0	1	4
GO:0035150 regulation of tube size	1	0.0817456	0.245	0.25	Biological Process	GO:0035150	regulation of tube size	0.0817456	0.337597	0	1	1	4
GO:0035296 regulation of tube diameter	1	0.0817456	0.245	0.25	Biological Process	GO:0035296	regulation of tube diameter	0.0817456	0.337597	0	1	1	4
GO:0042249 establishment of planar polarity of embryonic epithelium	1	0.0817456	0.245	0.25	Biological Process	GO:0042249	establishment of planar polarity of embryonic epithelium	0.0817456	0.337597	0	1	1	4
GO:0045494 photoreceptor cell maintenance	1	0.0817456	0.245	0.25	Biological Process	GO:0045494	photoreceptor cell maintenance	0.0817456	0.337597	0	1	1	4
GO:0046271 phenylpropanoid catabolic process	1	0.0817456	0.245	0.25	Biological Process	GO:0046271	phenylpropanoid catabolic process	0.0817456	0.337597	0	1	1	4
GO:0046272 stilbene catabolic process	1	0.0817456	0.245	0.25	Biological Process	GO:0046272	stilbene catabolic process	0.0817456	0.337597	0	1	1	4
GO:0046622 positive regulation of organ growth	1	0.0817456	0.245	0.25	Biological Process	GO:0046622	positive regulation of organ growth	0.0817456	0.337597	0	1	1	4
GO:0048363 mucilage pectin metabolic process	1	0.0817456	0.245	0.25	Biological Process	GO:0048363	mucilage pectin metabolic process	0.0817456	0.337597	0	1	1	4
GO:0050880 regulation of blood vessel size	1	0.0817456	0.245	0.25	Biological Process	GO:0050880	regulation of blood vessel size	0.0817456	0.337597	0	1	1	4
GO:0060606 tube closure	1	0.0817456	0.245	0.25	Biological Process	GO:0060606	tube closure	0.0817456	0.337597	0	1	1	4
GO:0060700 regulation of ribonuclease activity	1	0.0817456	0.245	0.25	Biological Process	GO:0060700	regulation of ribonuclease activity	0.0817456	0.337597	1	0	1	4
GO:0060701 negative regulation of ribonuclease activity	1	0.0817456	0.245	0.25	Biological Process	GO:0060701	negative regulation of ribonuclease activity	0.0817456	0.337597	1	0	1	4
GO:0060993 kidney morphogenesis	1	0.0817456	0.245	0.25	Biological Process	GO:0060993	kidney morphogenesis	0.0817456	0.337597	0	1	1	4
GO:0071629 cytoplasm-associated proteasomal ubiquitin-dependent protein catabolic process	1	0.0817456	0.245	0.25	Biological Process	GO:0071629	cytoplasm-associated proteasomal ubiquitin-dependent protein catabolic process	0.0817456	0.337597	0	1	1	4
GO:0071908 determination of intestine left/right asymmetry	1	0.0817456	0.245	0.25	Biological Process	GO:0071908	determination of intestine left/right asymmetry	0.0817456	0.337597	0	1	1	4
GO:0071909 determination of stomach left/right asymmetry	1	0.0817456	0.245	0.25	Biological Process	GO:0071909	determination of stomach left/right asymmetry	0.0817456	0.337597	0	1	1	4
GO:0072189 ureter development	1	0.0817456	0.245	0.25	Biological Process	GO:0072189	ureter development	0.0817456	0.337597	0	1	1	4
GO:0072595 maintenance of protein localization in organelle	1	0.0817456	0.245	0.25	Biological Process	GO:0072595	maintenance of protein localization in organelle	0.0817456	0.337597	0	1	1	4
GO:0090177 establishment of planar polarity involved in neural tube closure	1	0.0817456	0.245	0.25	Biological Process	GO:0090177	establishment of planar polarity involved in neural tube closure	0.0817456	0.337597	0	1	1	4
GO:0090178 regulation of establishment of planar polarity involved in neural tube closure	1	0.0817456	0.245	0.25	Biological Process	GO:0090178	regulation of establishment of planar polarity involved in neural tube closure	0.0817456	0.337597	0	1	1	4
GO:0090179 planar cell polarity pathway involved in neural tube closure	1	0.0817456	0.245	0.25	Biological Process	GO:0090179	planar cell polarity pathway involved in neural tube closure	0.0817456	0.337597	0	1	1	4
GO:0097176 epoxide metabolic process	1	0.0817456	0.245	0.25	Biological Process	GO:0097176	epoxide metabolic process	0.0817456	0.337597	0	1	1	4
GO:1901917 regulation of exoribonuclease activity	1	0.0817456	0.245	0.25	Biological Process	GO:1901917	regulation of exoribonuclease activity	0.0817456	0.337597	1	0	1	4
GO:1901918 negative regulation of exoribonuclease activity	1	0.0817456	0.245	0.25	Biological Process	GO:1901918	negative regulation of exoribonuclease activity	0.0817456	0.337597	1	0	1	4
GO:1902609 (R)-2-hydroxy-alpha-linolenic acid biosynthetic process	1	0.0817456	0.245	0.25	Biological Process	GO:1902609	(R)-2-hydroxy-alpha-linolenic acid biosynthetic process	0.0817456	0.337597	0	1	1	4
GO:2000167 regulation of planar cell polarity pathway involved in neural tube closure	1	0.0817456	0.245	0.25	Biological Process	GO:2000167	regulation of planar cell polarity pathway involved in neural tube closure	0.0817456	0.337597	0	1	1	4
GO:0005381 iron ion transmembrane transporter activity	2	0.0889293	0.548	0.087	Molecular Function	GO:0005381	iron ion transmembrane transporter activity	0.0889293	0.337816	2	0	2	23
GO:0007166 cell surface receptor signaling pathway	15	0.0829557	3.676	0.031	Biological Process	GO:0007166	cell surface receptor signaling pathway	0.0829557	0.341931	2	13	15	478
GO:0010232 vascular transport	2	0.0839663	0.49	0.087	Biological Process	GO:0010232	vascular transport	0.0839663	0.342782	1	1	2	23
GO:0010233 phloem transport	2	0.0839663	0.49	0.087	Biological Process	GO:0010233	phloem transport	0.0839663	0.342782	1	1	2	23
GO:0017000 antibiotic biosynthetic process	2	0.0839663	0.49	0.087	Biological Process	GO:0017000	antibiotic biosynthetic process	0.0839663	0.342782	0	2	2	23
GO:0034755 iron ion transmembrane transport	2	0.0839663	0.49	0.087	Biological Process	GO:0034755	iron ion transmembrane transport	0.0839663	0.342782	2	0	2	23
GO:0042891 antibiotic transport	2	0.0839663	0.49	0.087	Biological Process	GO:0042891	antibiotic transport	0.0839663	0.342782	1	1	2	23
GO:0006082 organic acid metabolic process	42	0.084469	10.294	0.026	Biological Process	GO:0006082	organic acid metabolic process	0.084469	0.343356	16	26	42	1603
GO:0043436 oxoacid metabolic process	42	0.084469	10.294	0.026	Biological Process	GO:0043436	oxoacid metabolic process	0.084469	0.343356	16	26	42	1603
GO:0044699 single-organism process	307	0.0845902	75.245	0.022	Biological Process	GO:0044699	single-organism process	0.0845902	0.343356	113	194	307	13950
GO:0048513 animal organ development	30	0.0849666	7.353	0.027	Biological Process	GO:0048513	animal organ development	0.0849666	0.344228	10	20	30	1093
GO:0048856 anatomical structure development	117	0.0858891	28.676	0.024	Biological Process	GO:0048856	anatomical structure development	0.0858891	0.347305	45	72	117	4955
GO:0046148 pigment biosynthetic process	8	0.0861302	1.961	0.037	Biological Process	GO:0046148	pigment biosynthetic process	0.0861302	0.34762	5	3	8	215
GO:0060089 molecular transducer activity	15	0.0943883	4.11	0.032	Molecular Function	GO:0060089	molecular transducer activity	0.0943883	0.354305	4	11	15	472
GO:0016881 acid-amino acid ligase activity	2	0.0956648	0.548	0.083	Molecular Function	GO:0016881	acid-amino acid ligase activity	0.0956648	0.354305	2	0	2	24
GO:0008236 serine-type peptidase activity	5	0.0956927	1.37	0.045	Molecular Function	GO:0008236	serine-type peptidase activity	0.0956927	0.354305	0	5	5	111
GO:0017171 serine hydrolase activity	5	0.0956927	1.37	0.045	Molecular Function	GO:0017171	serine hydrolase activity	0.0956927	0.354305	0	5	5	111
GO:0008299 isoprenoid biosynthetic process	10	0.0883848	2.451	0.034	Biological Process	GO:0008299	isoprenoid biosynthetic process	0.0883848	0.356045	5	5	10	290
GO:0008483 transaminase activity	4	0.0974505	1.096	0.05	Molecular Function	GO:0008483	transaminase activity	0.0974505	0.356303	4	0	4	80
GO:0016769 transferase activity, transferring nitrogenous groups	4	0.0974505	1.096	0.05	Molecular Function	GO:0016769	transferase activity, transferring nitrogenous groups	0.0974505	0.356303	4	0	4	80
GO:0034605 cellular response to heat	4	0.0888271	0.98	0.05	Biological Process	GO:0034605	cellular response to heat	0.0888271	0.357152	2	2	4	80
GO:0016701 oxidoreductase activity, acting on single donors with incorporation of molecular oxygen	3	0.10433	0.822	0.058	Molecular Function	GO:0016701	oxidoreductase activity, acting on single donors with incorporation of molecular oxygen	0.10433	0.357275	1	2	3	52
GO:0003987 acetate-CoA ligase activity	1	0.104434	0.274	0.2	Molecular Function	GO:0003987	acetate-CoA ligase activity	0.104434	0.357275	0	1	1	5
GO:0004034 aldose 1-epimerase activity	1	0.104434	0.274	0.2	Molecular Function	GO:0004034	aldose 1-epimerase activity	0.104434	0.357275	0	1	1	5
GO:0004602 glutathione peroxidase activity	1	0.104434	0.274	0.2	Molecular Function	GO:0004602	glutathione peroxidase activity	0.104434	0.357275	0	1	1	5
GO:0008169 C-methyltransferase activity	1	0.104434	0.274	0.2	Molecular Function	GO:0008169	C-methyltransferase activity	0.104434	0.357275	1	0	1	5
GO:0010277 chlorophyllide a oxygenase [overall] activity	1	0.104434	0.274	0.2	Molecular Function	GO:0010277	chlorophyllide a oxygenase [overall] activity	0.104434	0.357275	1	0	1	5
GO:0010487 thermospermine synthase activity	1	0.104434	0.274	0.2	Molecular Function	GO:0010487	thermospermine synthase activity	0.104434	0.357275	0	1	1	5
GO:0016703 oxidoreductase activity, acting on single donors with incorporation of molecular oxygen, incorporation of one atom of oxygen (internal monooxygenases or internal mixed function oxidases)	1	0.104434	0.274	0.2	Molecular Function	GO:0016703	oxidoreductase activity, acting on single donors with incorporation of molecular oxygen, incorporation of one atom of oxygen (internal monooxygenases or internal mixed function oxidases)	0.104434	0.357275	1	0	1	5
GO:0016768 spermine synthase activity	1	0.104434	0.274	0.2	Molecular Function	GO:0016768	spermine synthase activity	0.104434	0.357275	0	1	1	5
GO:0047746 chlorophyllase activity	1	0.104434	0.274	0.2	Molecular Function	GO:0047746	chlorophyllase activity	0.104434	0.357275	0	1	1	5
GO:0047760 butyrate-CoA ligase activity	1	0.104434	0.274	0.2	Molecular Function	GO:0047760	butyrate-CoA ligase activity	0.104434	0.357275	0	1	1	5
GO:0002376 immune system process	23	0.0902312	5.637	0.028	Biological Process	GO:0002376	immune system process	0.0902312	0.362114	5	18	23	808
GO:0010927 cellular component assembly involved in morphogenesis	5	0.0910737	1.225	0.044	Biological Process	GO:0010927	cellular component assembly involved in morphogenesis	0.0910737	0.364808	1	4	5	113
GO:0009687 abscisic acid metabolic process	3	0.0925388	0.735	0.059	Biological Process	GO:0009687	abscisic acid metabolic process	0.0925388	0.368599	1	2	3	51
GO:0043288 apocarotenoid metabolic process	3	0.0925388	0.735	0.059	Biological Process	GO:0043288	apocarotenoid metabolic process	0.0925388	0.368599	1	2	3	51
GO:1902644 tertiary alcohol metabolic process	3	0.0925388	0.735	0.059	Biological Process	GO:1902644	tertiary alcohol metabolic process	0.0925388	0.368599	1	2	3	51
GO:0009629 response to gravity	5	0.0936995	1.225	0.044	Biological Process	GO:0009629	response to gravity	0.0936995	0.371832	3	2	5	114
GO:0015994 chlorophyll metabolic process	5	0.0936995	1.225	0.044	Biological Process	GO:0015994	chlorophyll metabolic process	0.0936995	0.371832	4	1	5	114
GO:0031669 cellular response to nutrient levels	13	0.094216	3.186	0.032	Biological Process	GO:0031669	cellular response to nutrient levels	0.094216	0.373072	5	8	13	409
GO:0009266 response to temperature stimulus	27	0.0943622	6.618	0.028	Biological Process	GO:0009266	response to temperature stimulus	0.0943622	0.373072	11	16	27	979
GO:0030031 cell projection assembly	4	0.0951683	0.98	0.049	Biological Process	GO:0030031	cell projection assembly	0.0951683	0.375562	0	4	4	82
GO:0051181 cofactor transport	3	0.0967447	0.735	0.058	Biological Process	GO:0051181	cofactor transport	0.0967447	0.379372	2	1	3	52
GO:0051239 regulation of multicellular organismal process	37	0.0970992	9.069	0.026	Biological Process	GO:0051239	regulation of multicellular organismal process	0.0970992	0.379372	18	19	37	1407
GO:0048731 system development	84	0.098093	20.588	0.024	Biological Process	GO:0048731	system development	0.098093	0.379372	34	50	84	3485
GO:0001516 prostaglandin biosynthetic process	1	0.101118	0.245	0.2	Biological Process	GO:0001516	prostaglandin biosynthetic process	0.101118	0.379372	0	1	1	5
GO:0001838 embryonic epithelial tube formation	1	0.101118	0.245	0.2	Biological Process	GO:0001838	embryonic epithelial tube formation	0.101118	0.379372	0	1	1	5
GO:0001841 neural tube formation	1	0.101118	0.245	0.2	Biological Process	GO:0001841	neural tube formation	0.101118	0.379372	0	1	1	5
GO:0006083 acetate metabolic process	1	0.101118	0.245	0.2	Biological Process	GO:0006083	acetate metabolic process	0.101118	0.379372	0	1	1	5
GO:0009759 indole glucosinolate biosynthetic process	1	0.101118	0.245	0.2	Biological Process	GO:0009759	indole glucosinolate biosynthetic process	0.101118	0.379372	1	0	1	5
GO:0010116 positive regulation of abscisic acid biosynthetic process	1	0.101118	0.245	0.2	Biological Process	GO:0010116	positive regulation of abscisic acid biosynthetic process	0.101118	0.379372	0	1	1	5
GO:0018904 ether metabolic process	1	0.101118	0.245	0.2	Biological Process	GO:0018904	ether metabolic process	0.101118	0.379372	0	1	1	5
GO:0019373 epoxygenase P450 pathway	1	0.101118	0.245	0.2	Biological Process	GO:0019373	epoxygenase P450 pathway	0.101118	0.379372	0	1	1	5
GO:0019605 butyrate metabolic process	1	0.101118	0.245	0.2	Biological Process	GO:0019605	butyrate metabolic process	0.101118	0.379372	0	1	1	5
GO:0032024 positive regulation of insulin secretion	1	0.101118	0.245	0.2	Biological Process	GO:0032024	positive regulation of insulin secretion	0.101118	0.379372	0	1	1	5
GO:0033499 galactose catabolic process via UDP-galactose	1	0.101118	0.245	0.2	Biological Process	GO:0033499	galactose catabolic process via UDP-galactose	0.101118	0.379372	0	1	1	5
GO:0035987 endodermal cell differentiation	1	0.101118	0.245	0.2	Biological Process	GO:0035987	endodermal cell differentiation	0.101118	0.379372	0	1	1	5
GO:0045730 respiratory burst	1	0.101118	0.245	0.2	Biological Process	GO:0045730	respiratory burst	0.101118	0.379372	0	1	1	5
GO:0046456 icosanoid biosynthetic process	1	0.101118	0.245	0.2	Biological Process	GO:0046456	icosanoid biosynthetic process	0.101118	0.379372	0	1	1	5
GO:0046457 prostanoid biosynthetic process	1	0.101118	0.245	0.2	Biological Process	GO:0046457	prostanoid biosynthetic process	0.101118	0.379372	0	1	1	5
GO:0060026 convergent extension	1	0.101118	0.245	0.2	Biological Process	GO:0060026	convergent extension	0.101118	0.379372	0	1	1	5
GO:0060027 convergent extension involved in gastrulation	1	0.101118	0.245	0.2	Biological Process	GO:0060027	convergent extension involved in gastrulation	0.101118	0.379372	0	1	1	5
GO:0061716 miRNA export from nucleus	1	0.101118	0.245	0.2	Biological Process	GO:0061716	miRNA export from nucleus	0.101118	0.379372	0	1	1	5
GO:0070141 response to UV-A	1	0.101118	0.245	0.2	Biological Process	GO:0070141	response to UV-A	0.101118	0.379372	1	0	1	5
GO:0071318 cellular response to ATP	1	0.101118	0.245	0.2	Biological Process	GO:0071318	cellular response to ATP	0.101118	0.379372	0	1	1	5
GO:0071492 cellular response to UV-A	1	0.101118	0.245	0.2	Biological Process	GO:0071492	cellular response to UV-A	0.101118	0.379372	1	0	1	5
GO:0072175 epithelial tube formation	1	0.101118	0.245	0.2	Biological Process	GO:0072175	epithelial tube formation	0.101118	0.379372	0	1	1	5
GO:0090277 positive regulation of peptide hormone secretion	1	0.101118	0.245	0.2	Biological Process	GO:0090277	positive regulation of peptide hormone secretion	0.101118	0.379372	0	1	1	5
GO:1901031 regulation of response to reactive oxygen species	1	0.101118	0.245	0.2	Biological Process	GO:1901031	regulation of response to reactive oxygen species	0.101118	0.379372	1	0	1	5
GO:1990428 miRNA transport	1	0.101118	0.245	0.2	Biological Process	GO:1990428	miRNA transport	0.101118	0.379372	0	1	1	5
GO:0071489 cellular response to red or far red light	4	0.101717	0.98	0.048	Biological Process	GO:0071489	cellular response to red or far red light	0.101717	0.380771	4	0	4	84
GO:2000026 regulation of multicellular organismal development	33	0.101849	8.088	0.027	Biological Process	GO:2000026	regulation of multicellular organismal development	0.101849	0.380771	17	16	33	1242
GO:0048528 post-embryonic root development	9	0.102376	2.206	0.034	Biological Process	GO:0048528	post-embryonic root development	0.102376	0.382072	3	6	9	261
GO:0046777 protein autophosphorylation	12	0.102579	2.941	0.032	Biological Process	GO:0046777	protein autophosphorylation	0.102579	0.382159	0	12	12	376
GO:0055062 phosphate ion homeostasis	2	0.10357	0.49	0.077	Biological Process	GO:0055062	phosphate ion homeostasis	0.10357	0.383839	2	0	2	26
GO:0072506 trivalent inorganic anion homeostasis	2	0.10357	0.49	0.077	Biological Process	GO:0072506	trivalent inorganic anion homeostasis	0.10357	0.383839	2	0	2	26
GO:2001057 reactive nitrogen species metabolic process	2	0.10357	0.49	0.077	Biological Process	GO:2001057	reactive nitrogen species metabolic process	0.10357	0.383839	0	2	2	26
GO:0031349 positive regulation of defense response	7	0.103856	1.716	0.037	Biological Process	GO:0031349	positive regulation of defense response	0.103856	0.384232	1	6	7	188
GO:0048858 cell projection morphogenesis	4	0.105067	0.98	0.047	Biological Process	GO:0048858	cell projection morphogenesis	0.105067	0.387863	0	4	4	85
GO:0010941 regulation of cell death	11	0.105341	2.696	0.032	Biological Process	GO:0010941	regulation of cell death	0.105341	0.387863	2	9	11	339
GO:0010268 brassinosteroid homeostasis	3	0.105384	0.735	0.056	Biological Process	GO:0010268	brassinosteroid homeostasis	0.105384	0.387863	1	2	3	54
GO:0005253 anion channel activity	2	0.116675	0.548	0.074	Molecular Function	GO:0005253	anion channel activity	0.116675	0.394538	1	1	2	27
GO:0051287 NAD binding	2	0.116675	0.548	0.074	Molecular Function	GO:0051287	NAD binding	0.116675	0.394538	0	2	2	27
GO:0016763 transferase activity, transferring pentosyl groups	4	0.118646	1.096	0.047	Molecular Function	GO:0016763	transferase activity, transferring pentosyl groups	0.118646	0.398896	2	2	4	86
GO:0048869 cellular developmental process	42	0.109356	10.294	0.026	Biological Process	GO:0048869	cellular developmental process	0.109356	0.401788	16	26	42	1640
GO:0034765 regulation of ion transmembrane transport	3	0.109813	0.735	0.055	Biological Process	GO:0034765	regulation of ion transmembrane transport	0.109813	0.402328	1	2	3	55
GO:0019932 second-messenger-mediated signaling	5	0.110251	1.225	0.042	Biological Process	GO:0019932	second-messenger-mediated signaling	0.110251	0.402328	0	5	5	120
GO:0007369 gastrulation	2	0.110357	0.49	0.074	Biological Process	GO:0007369	gastrulation	0.110357	0.402328	0	2	2	27
GO:0000281 mitotic cytokinesis	7	0.11042	1.716	0.037	Biological Process	GO:0000281	mitotic cytokinesis	0.11042	0.402328	0	7	7	191
GO:0009308 amine metabolic process	6	0.110447	1.471	0.039	Biological Process	GO:0009308	amine metabolic process	0.110447	0.402328	3	3	6	155
GO:1901659 glycosyl compound biosynthetic process	8	0.110703	1.961	0.035	Biological Process	GO:1901659	glycosyl compound biosynthetic process	0.110703	0.402573	3	5	8	228
GO:0004506 squalene monooxygenase activity	1	0.123978	0.274	0.167	Molecular Function	GO:0004506	squalene monooxygenase activity	0.123978	0.402927	0	1	1	6
GO:0009916 alternative oxidase activity	1	0.123978	0.274	0.167	Molecular Function	GO:0009916	alternative oxidase activity	0.123978	0.402927	1	0	1	6
GO:0016308 1-phosphatidylinositol-4-phosphate 5-kinase activity	1	0.123978	0.274	0.167	Molecular Function	GO:0016308	1-phosphatidylinositol-4-phosphate 5-kinase activity	0.123978	0.402927	0	1	1	6
GO:0016713 oxidoreductase activity, acting on paired donors, with incorporation or reduction of molecular oxygen, reduced iron-sulfur protein as one donor, and incorporation of one atom of oxygen	1	0.123978	0.274	0.167	Molecular Function	GO:0016713	oxidoreductase activity, acting on paired donors, with incorporation or reduction of molecular oxygen, reduced iron-sulfur protein as one donor, and incorporation of one atom of oxygen	0.123978	0.402927	0	1	1	6
GO:0018685 alkane 1-monooxygenase activity	1	0.123978	0.274	0.167	Molecular Function	GO:0018685	alkane 1-monooxygenase activity	0.123978	0.402927	0	1	1	6
GO:0034480 phosphatidylcholine phospholipase C activity	1	0.123978	0.274	0.167	Molecular Function	GO:0034480	phosphatidylcholine phospholipase C activity	0.123978	0.402927	0	1	1	6
GO:0034762 regulation of transmembrane transport	3	0.114313	0.735	0.054	Biological Process	GO:0034762	regulation of transmembrane transport	0.114313	0.41288	1	2	3	56
GO:0042594 response to starvation	12	0.114747	2.941	0.031	Biological Process	GO:0042594	response to starvation	0.114747	0.41288	5	7	12	384
GO:0009867 jasmonic acid mediated signaling pathway	7	0.114916	1.716	0.036	Biological Process	GO:0009867	jasmonic acid mediated signaling pathway	0.114916	0.41288	3	4	7	193
GO:0010015 root morphogenesis	13	0.115388	3.186	0.031	Biological Process	GO:0010015	root morphogenesis	0.115388	0.41288	5	8	13	424
GO:0009845 seed germination	11	0.116759	2.696	0.032	Biological Process	GO:0009845	seed germination	0.116759	0.41288	8	3	11	346
GO:0010200 response to chitin	7	0.1172	1.716	0.036	Biological Process	GO:0010200	response to chitin	0.1172	0.41288	3	4	7	194
GO:0007507 heart development	2	0.117258	0.49	0.071	Biological Process	GO:0007507	heart development	0.117258	0.41288	0	2	2	28
GO:0010103 stomatal complex morphogenesis	2	0.117258	0.49	0.071	Biological Process	GO:0010103	stomatal complex morphogenesis	0.117258	0.41288	0	2	2	28
GO:0042136 neurotransmitter biosynthetic process	2	0.117258	0.49	0.071	Biological Process	GO:0042136	neurotransmitter biosynthetic process	0.117258	0.41288	1	1	2	28
GO:0055080 cation homeostasis	11	0.118445	2.696	0.032	Biological Process	GO:0055080	cation homeostasis	0.118445	0.41288	5	6	11	347
GO:0045488 pectin metabolic process	3	0.118882	0.735	0.053	Biological Process	GO:0045488	pectin metabolic process	0.118882	0.41288	0	3	3	57
GO:0055088 lipid homeostasis	4	0.118958	0.98	0.045	Biological Process	GO:0055088	lipid homeostasis	0.118958	0.41288	1	3	4	89
GO:0048588 developmental cell growth	9	0.119147	2.206	0.033	Biological Process	GO:0048588	developmental cell growth	0.119147	0.41288	5	4	9	270
GO:0016052 carbohydrate catabolic process	7	0.119507	1.716	0.036	Biological Process	GO:0016052	carbohydrate catabolic process	0.119507	0.41288	1	6	7	195
GO:0005513 detection of calcium ion	1	0.120083	0.245	0.167	Biological Process	GO:0005513	detection of calcium ion	0.120083	0.41288	0	1	1	6
GO:0006097 glyoxylate cycle	1	0.120083	0.245	0.167	Biological Process	GO:0006097	glyoxylate cycle	0.120083	0.41288	0	1	1	6
GO:0015837 amine transport	1	0.120083	0.245	0.167	Biological Process	GO:0015837	amine transport	0.120083	0.41288	1	0	1	6
GO:0016598 protein arginylation	1	0.120083	0.245	0.167	Biological Process	GO:0016598	protein arginylation	0.120083	0.41288	0	1	1	6
GO:0033198 response to ATP	1	0.120083	0.245	0.167	Biological Process	GO:0033198	response to ATP	0.120083	0.41288	0	1	1	6
GO:0035773 insulin secretion involved in cellular response to glucose stimulus	1	0.120083	0.245	0.167	Biological Process	GO:0035773	insulin secretion involved in cellular response to glucose stimulus	0.120083	0.41288	0	1	1	6
GO:0046244 salicylic acid catabolic process	1	0.120083	0.245	0.167	Biological Process	GO:0046244	salicylic acid catabolic process	0.120083	0.41288	0	1	1	6
GO:0046887 positive regulation of hormone secretion	1	0.120083	0.245	0.167	Biological Process	GO:0046887	positive regulation of hormone secretion	0.120083	0.41288	0	1	1	6
GO:0048317 seed morphogenesis	1	0.120083	0.245	0.167	Biological Process	GO:0048317	seed morphogenesis	0.120083	0.41288	1	0	1	6
GO:0051214 RNA virus induced gene silencing	1	0.120083	0.245	0.167	Biological Process	GO:0051214	RNA virus induced gene silencing	0.120083	0.41288	1	0	1	6
GO:0052008 disruption by symbiont of host cellular component	1	0.120083	0.245	0.167	Biological Process	GO:0052008	disruption by symbiont of host cellular component	0.120083	0.41288	0	1	1	6
GO:0052043 modification by symbiont of host cellular component	1	0.120083	0.245	0.167	Biological Process	GO:0052043	modification by symbiont of host cellular component	0.120083	0.41288	0	1	1	6
GO:0052111 modification by symbiont of host structure	1	0.120083	0.245	0.167	Biological Process	GO:0052111	modification by symbiont of host structure	0.120083	0.41288	0	1	1	6
GO:0052185 modification of structure of other organism involved in symbiotic interaction	1	0.120083	0.245	0.167	Biological Process	GO:0052185	modification of structure of other organism involved in symbiotic interaction	0.120083	0.41288	0	1	1	6
GO:0052188 modification of cellular component in other organism involved in symbiotic interaction	1	0.120083	0.245	0.167	Biological Process	GO:0052188	modification of cellular component in other organism involved in symbiotic interaction	0.120083	0.41288	0	1	1	6
GO:0052368 disruption by organism of cellular component in other organism involved in symbiotic interaction	1	0.120083	0.245	0.167	Biological Process	GO:0052368	disruption by organism of cellular component in other organism involved in symbiotic interaction	0.120083	0.41288	0	1	1	6
GO:0061178 regulation of insulin secretion involved in cellular response to glucose stimulus	1	0.120083	0.245	0.167	Biological Process	GO:0061178	regulation of insulin secretion involved in cellular response to glucose stimulus	0.120083	0.41288	0	1	1	6
GO:0080165 callose deposition in phloem sieve plate	1	0.120083	0.245	0.167	Biological Process	GO:0080165	callose deposition in phloem sieve plate	0.120083	0.41288	0	1	1	6
GO:1900378 positive regulation of secondary metabolite biosynthetic process	1	0.120083	0.245	0.167	Biological Process	GO:1900378	positive regulation of secondary metabolite biosynthetic process	0.120083	0.41288	1	0	1	6
GO:0019752 carboxylic acid metabolic process	38	0.120125	9.314	0.026	Biological Process	GO:0019752	carboxylic acid metabolic process	0.120125	0.41288	15	23	38	1480
GO:0004252 serine-type endopeptidase activity	3	0.127902	0.822	0.053	Molecular Function	GO:0004252	serine-type endopeptidase activity	0.127902	0.413096	0	3	3	57
GO:0001076 transcription factor activity, RNA polymerase II transcription factor binding	6	0.12945	1.644	0.038	Molecular Function	GO:0001076	transcription factor activity, RNA polymerase II transcription factor binding	0.12945	0.413096	5	1	6	157
GO:0005244 voltage-gated ion channel activity	4	0.129931	1.096	0.045	Molecular Function	GO:0005244	voltage-gated ion channel activity	0.129931	0.413096	1	3	4	89
GO:0022832 voltage-gated channel activity	4	0.129931	1.096	0.045	Molecular Function	GO:0022832	voltage-gated channel activity	0.129931	0.413096	1	3	4	89
GO:0010007 magnesium chelatase complex	1	0.0561686	0.272	0.333	Cellular Component	GO:0010007	magnesium chelatase complex	0.0561686	0.417252	1	0	1	3
GO:0009644 response to high light intensity	5	0.122019	1.225	0.04	Biological Process	GO:0009644	response to high light intensity	0.122019	0.418717	4	1	5	124
GO:0030258 lipid modification	9	0.123066	2.206	0.033	Biological Process	GO:0030258	lipid modification	0.123066	0.421631	1	8	9	272
GO:0061640 cytoskeleton-dependent cytokinesis	7	0.124191	1.716	0.036	Biological Process	GO:0061640	cytoskeleton-dependent cytokinesis	0.124191	0.422338	0	7	7	197
GO:0055083 monovalent inorganic anion homeostasis	2	0.124264	0.49	0.069	Biological Process	GO:0055083	monovalent inorganic anion homeostasis	0.124264	0.422338	2	0	2	29
GO:0071326 cellular response to monosaccharide stimulus	2	0.124264	0.49	0.069	Biological Process	GO:0071326	cellular response to monosaccharide stimulus	0.124264	0.422338	1	1	2	29
GO:0071331 cellular response to hexose stimulus	2	0.124264	0.49	0.069	Biological Process	GO:0071331	cellular response to hexose stimulus	0.124264	0.422338	1	1	2	29
GO:0071333 cellular response to glucose stimulus	2	0.124264	0.49	0.069	Biological Process	GO:0071333	cellular response to glucose stimulus	0.124264	0.422338	1	1	2	29
GO:0007389 pattern specification process	12	0.126051	2.941	0.031	Biological Process	GO:0007389	pattern specification process	0.126051	0.427508	6	6	12	391
GO:0003008 system process	4	0.126186	0.98	0.044	Biological Process	GO:0003008	system process	0.126186	0.427508	0	4	4	91
GO:0046165 alcohol biosynthetic process	7	0.126568	1.716	0.035	Biological Process	GO:0046165	alcohol biosynthetic process	0.126568	0.428122	3	4	7	198
GO:0004190 aspartic-type endopeptidase activity	4	0.137693	1.096	0.044	Molecular Function	GO:0004190	aspartic-type endopeptidase activity	0.137693	0.4315	0	4	4	91
GO:0070001 aspartic-type peptidase activity	4	0.137693	1.096	0.044	Molecular Function	GO:0070001	aspartic-type peptidase activity	0.137693	0.4315	0	4	4	91
GO:0000702 oxidized base lesion DNA N-glycosylase activity	1	0.143096	0.274	0.143	Molecular Function	GO:0000702	oxidized base lesion DNA N-glycosylase activity	0.143096	0.4315	1	0	1	7
GO:0004478 methionine adenosyltransferase activity	1	0.143096	0.274	0.143	Molecular Function	GO:0004478	methionine adenosyltransferase activity	0.143096	0.4315	0	1	1	7
GO:0004838 L-tyrosine:2-oxoglutarate aminotransferase activity	1	0.143096	0.274	0.143	Molecular Function	GO:0004838	L-tyrosine:2-oxoglutarate aminotransferase activity	0.143096	0.4315	1	0	1	7
GO:0016165 linoleate 13S-lipoxygenase activity	1	0.143096	0.274	0.143	Molecular Function	GO:0016165	linoleate 13S-lipoxygenase activity	0.143096	0.4315	0	1	1	7
GO:0016647 oxidoreductase activity, acting on the CH-NH group of donors, oxygen as acceptor	1	0.143096	0.274	0.143	Molecular Function	GO:0016647	oxidoreductase activity, acting on the CH-NH group of donors, oxygen as acceptor	0.143096	0.4315	0	1	1	7
GO:0031559 oxidosqualene cyclase activity	1	0.143096	0.274	0.143	Molecular Function	GO:0031559	oxidosqualene cyclase activity	0.143096	0.4315	1	0	1	7
GO:0050502 cis-zeatin O-beta-D-glucosyltransferase activity	1	0.143096	0.274	0.143	Molecular Function	GO:0050502	cis-zeatin O-beta-D-glucosyltransferase activity	0.143096	0.4315	1	0	1	7
GO:0070547 L-tyrosine aminotransferase activity	1	0.143096	0.274	0.143	Molecular Function	GO:0070547	L-tyrosine aminotransferase activity	0.143096	0.4315	1	0	1	7
GO:0045491 xylan metabolic process	3	0.128217	0.735	0.051	Biological Process	GO:0045491	xylan metabolic process	0.128217	0.433012	0	3	3	59
GO:0009267 cellular response to starvation	11	0.128852	2.696	0.031	Biological Process	GO:0009267	cellular response to starvation	0.128852	0.434467	4	7	11	353
GO:0006721 terpenoid metabolic process	10	0.131289	2.451	0.032	Biological Process	GO:0006721	terpenoid metabolic process	0.131289	0.438782	5	5	10	315
GO:0009407 toxin catabolic process	2	0.131367	0.49	0.067	Biological Process	GO:0009407	toxin catabolic process	0.131367	0.438782	1	1	2	30
GO:0010192 mucilage biosynthetic process	2	0.131367	0.49	0.067	Biological Process	GO:0010192	mucilage biosynthetic process	0.131367	0.438782	0	2	2	30
GO:0030155 regulation of cell adhesion	2	0.131367	0.49	0.067	Biological Process	GO:0030155	regulation of cell adhesion	0.131367	0.438782	0	2	2	30
GO:0048766 root hair initiation	2	0.131367	0.49	0.067	Biological Process	GO:0048766	root hair initiation	0.131367	0.438782	1	1	2	30
GO:0090487 secondary metabolite catabolic process	2	0.131367	0.49	0.067	Biological Process	GO:0090487	secondary metabolite catabolic process	0.131367	0.438782	1	1	2	30
GO:0033612 receptor serine/threonine kinase binding	3	0.147984	0.822	0.049	Molecular Function	GO:0033612	receptor serine/threonine kinase binding	0.147984	0.442711	0	3	3	61
GO:0022836 gated channel activity	5	0.148327	1.37	0.039	Molecular Function	GO:0022836	gated channel activity	0.148327	0.442711	1	4	5	128
GO:0006714 sesquiterpenoid metabolic process	3	0.13298	0.735	0.05	Biological Process	GO:0006714	sesquiterpenoid metabolic process	0.13298	0.442781	1	2	3	60
GO:0042593 glucose homeostasis	3	0.13298	0.735	0.05	Biological Process	GO:0042593	glucose homeostasis	0.13298	0.442781	1	2	3	60
GO:0072511 divalent inorganic cation transport	8	0.134177	1.961	0.033	Biological Process	GO:0072511	divalent inorganic cation transport	0.134177	0.445803	3	5	8	239
GO:0012501 programmed cell death	13	0.135809	3.186	0.03	Biological Process	GO:0012501	programmed cell death	0.135809	0.445803	2	11	13	437
GO:0043086 negative regulation of catalytic activity	8	0.136428	1.961	0.033	Biological Process	GO:0043086	negative regulation of catalytic activity	0.136428	0.445803	1	7	8	240
GO:0010102 lateral root morphogenesis	4	0.137365	0.98	0.043	Biological Process	GO:0010102	lateral root morphogenesis	0.137365	0.445803	0	4	4	94
GO:0016131 brassinosteroid metabolic process	3	0.137803	0.735	0.049	Biological Process	GO:0016131	brassinosteroid metabolic process	0.137803	0.445803	1	2	3	61
GO:0072358 cardiovascular system development	3	0.137803	0.735	0.049	Biological Process	GO:0072358	cardiovascular system development	0.137803	0.445803	0	3	3	61
GO:0072359 circulatory system development	3	0.137803	0.735	0.049	Biological Process	GO:0072359	circulatory system development	0.137803	0.445803	0	3	3	61
GO:0015711 organic anion transport	11	0.137896	2.696	0.031	Biological Process	GO:0015711	organic anion transport	0.137896	0.445803	6	5	11	358
GO:0044070 regulation of anion transport	2	0.138561	0.49	0.065	Biological Process	GO:0044070	regulation of anion transport	0.138561	0.445803	1	1	2	31
GO:0072659 protein localization to plasma membrane	2	0.138561	0.49	0.065	Biological Process	GO:0072659	protein localization to plasma membrane	0.138561	0.445803	0	2	2	31
GO:0006687 glycosphingolipid metabolic process	1	0.138649	0.245	0.143	Biological Process	GO:0006687	glycosphingolipid metabolic process	0.138649	0.445803	0	1	1	7
GO:0006692 prostanoid metabolic process	1	0.138649	0.245	0.143	Biological Process	GO:0006692	prostanoid metabolic process	0.138649	0.445803	0	1	1	7
GO:0006693 prostaglandin metabolic process	1	0.138649	0.245	0.143	Biological Process	GO:0006693	prostaglandin metabolic process	0.138649	0.445803	0	1	1	7
GO:0008206 bile acid metabolic process	1	0.138649	0.245	0.143	Biological Process	GO:0008206	bile acid metabolic process	0.138649	0.445803	0	1	1	7
GO:0009806 lignan metabolic process	1	0.138649	0.245	0.143	Biological Process	GO:0009806	lignan metabolic process	0.138649	0.445803	0	1	1	7
GO:0009807 lignan biosynthetic process	1	0.138649	0.245	0.143	Biological Process	GO:0009807	lignan biosynthetic process	0.138649	0.445803	0	1	1	7
GO:0009961 response to 1-aminocyclopropane-1-carboxylic acid	1	0.138649	0.245	0.143	Biological Process	GO:0009961	response to 1-aminocyclopropane-1-carboxylic acid	0.138649	0.445803	0	1	1	7
GO:0010199 organ boundary specification between lateral organs and the meristem	1	0.138649	0.245	0.143	Biological Process	GO:0010199	organ boundary specification between lateral organs and the meristem	0.138649	0.445803	0	1	1	7
GO:0043555 regulation of translation in response to stress	1	0.138649	0.245	0.143	Biological Process	GO:0043555	regulation of translation in response to stress	0.138649	0.445803	1	0	1	7
GO:0080037 negative regulation of cytokinin-activated signaling pathway	1	0.138649	0.245	0.143	Biological Process	GO:0080037	negative regulation of cytokinin-activated signaling pathway	0.138649	0.445803	0	1	1	7
GO:1901071 glucosamine-containing compound metabolic process	1	0.138649	0.245	0.143	Biological Process	GO:1901071	glucosamine-containing compound metabolic process	0.138649	0.445803	0	1	1	7
GO:2000095 regulation of Wnt signaling pathway, planar cell polarity pathway	1	0.138649	0.245	0.143	Biological Process	GO:2000095	regulation of Wnt signaling pathway, planar cell polarity pathway	0.138649	0.445803	0	1	1	7
GO:0006873 cellular ion homeostasis	8	0.138699	1.961	0.033	Biological Process	GO:0006873	cellular ion homeostasis	0.138699	0.445803	5	3	8	241
GO:0007275 multicellular organism development	103	0.138989	25.245	0.023	Biological Process	GO:0007275	multicellular organism development	0.138989	0.446062	45	58	103	4427
GO:0006875 cellular metal ion homeostasis	6	0.139582	1.471	0.036	Biological Process	GO:0006875	cellular metal ion homeostasis	0.139582	0.447292	3	3	6	166
GO:0001134 transcription factor activity, transcription factor recruiting	5	0.151748	1.37	0.039	Molecular Function	GO:0001134	transcription factor activity, transcription factor recruiting	0.151748	0.448346	4	1	5	129
GO:0001135 transcription factor activity, RNA polymerase II transcription factor recruiting	5	0.151748	1.37	0.039	Molecular Function	GO:0001135	transcription factor activity, RNA polymerase II transcription factor recruiting	0.151748	0.448346	4	1	5	129
GO:0000041 transition metal ion transport	5	0.140711	1.225	0.038	Biological Process	GO:0000041	transition metal ion transport	0.140711	0.449559	4	1	5	130
GO:0009606 tropism	5	0.140711	1.225	0.038	Biological Process	GO:0009606	tropism	0.140711	0.449559	3	2	5	130
GO:0034599 cellular response to oxidative stress	8	0.140988	1.961	0.033	Biological Process	GO:0034599	cellular response to oxidative stress	0.140988	0.449769	6	2	8	242
GO:0046915 transition metal ion transmembrane transporter activity	4	0.153755	1.096	0.042	Molecular Function	GO:0046915	transition metal ion transmembrane transporter activity	0.153755	0.451993	3	1	4	95
GO:0009814 defense response, incompatible interaction	10	0.143007	2.451	0.031	Biological Process	GO:0009814	defense response, incompatible interaction	0.143007	0.455527	1	9	10	321
GO:0007584 response to nutrient	4	0.145031	0.98	0.042	Biological Process	GO:0007584	response to nutrient	0.145031	0.461286	0	4	4	96
GO:0051651 maintenance of location in cell	2	0.145838	0.49	0.062	Biological Process	GO:0051651	maintenance of location in cell	0.145838	0.461785	1	1	2	32
GO:0072505 divalent inorganic anion homeostasis	2	0.145838	0.49	0.062	Biological Process	GO:0072505	divalent inorganic anion homeostasis	0.145838	0.461785	2	0	2	32
GO:1901998 toxin transport	2	0.145838	0.49	0.062	Biological Process	GO:1901998	toxin transport	0.145838	0.461785	1	1	2	32
GO:0022839 ion gated channel activity	4	0.157877	1.096	0.042	Molecular Function	GO:0022839	ion gated channel activity	0.157877	0.461789	1	3	4	96
GO:0048366 leaf development	19	0.146794	4.657	0.027	Biological Process	GO:0048366	leaf development	0.146794	0.464123	8	11	19	692
GO:0015850 organic hydroxy compound transport	3	0.147625	0.735	0.048	Biological Process	GO:0015850	organic hydroxy compound transport	0.147625	0.466057	1	2	3	63
GO:0003785 actin monomer binding	1	0.161797	0.274	0.125	Molecular Function	GO:0003785	actin monomer binding	0.161797	0.468572	0	1	1	8
GO:0070492 oligosaccharide binding	1	0.161797	0.274	0.125	Molecular Function	GO:0070492	oligosaccharide binding	0.161797	0.468572	1	0	1	8
GO:0004601 peroxidase activity	3	0.163668	0.822	0.047	Molecular Function	GO:0004601	peroxidase activity	0.163668	0.468657	0	3	3	64
GO:0016684 oxidoreductase activity, acting on peroxide as acceptor	3	0.163668	0.822	0.047	Molecular Function	GO:0016684	oxidoreductase activity, acting on peroxide as acceptor	0.163668	0.468657	0	3	3	64
GO:0005249 voltage-gated potassium channel activity	3	0.169003	0.822	0.046	Molecular Function	GO:0005249	voltage-gated potassium channel activity	0.169003	0.468657	0	3	3	65
GO:0016702 oxidoreductase activity, acting on single donors with incorporation of molecular oxygen, incorporation of two atoms of oxygen	2	0.177121	0.548	0.057	Molecular Function	GO:0016702	oxidoreductase activity, acting on single donors with incorporation of molecular oxygen, incorporation of two atoms of oxygen	0.177121	0.468657	0	2	2	35
GO:0004049 anthranilate synthase activity	1	0.180092	0.274	0.111	Molecular Function	GO:0004049	anthranilate synthase activity	0.180092	0.468657	0	1	1	9
GO:0004301 epoxide hydrolase activity	1	0.180092	0.274	0.111	Molecular Function	GO:0004301	epoxide hydrolase activity	0.180092	0.468657	0	1	1	9
GO:0004555 alpha,alpha-trehalase activity	1	0.180092	0.274	0.111	Molecular Function	GO:0004555	alpha,alpha-trehalase activity	0.180092	0.468657	0	1	1	9
GO:0005221 intracellular cyclic nucleotide activated cation channel activity	1	0.180092	0.274	0.111	Molecular Function	GO:0005221	intracellular cyclic nucleotide activated cation channel activity	0.180092	0.468657	0	1	1	9
GO:0009540 zeaxanthin epoxidase [overall] activity	1	0.180092	0.274	0.111	Molecular Function	GO:0009540	zeaxanthin epoxidase [overall] activity	0.180092	0.468657	1	0	1	9
GO:0009927 histidine phosphotransfer kinase activity	1	0.180092	0.274	0.111	Molecular Function	GO:0009927	histidine phosphotransfer kinase activity	0.180092	0.468657	1	0	1	9
GO:0015119 hexose phosphate transmembrane transporter activity	1	0.180092	0.274	0.111	Molecular Function	GO:0015119	hexose phosphate transmembrane transporter activity	0.180092	0.468657	0	1	1	9
GO:0015152 glucose-6-phosphate transmembrane transporter activity	1	0.180092	0.274	0.111	Molecular Function	GO:0015152	glucose-6-phosphate transmembrane transporter activity	0.180092	0.468657	0	1	1	9
GO:0015927 trehalase activity	1	0.180092	0.274	0.111	Molecular Function	GO:0015927	trehalase activity	0.180092	0.468657	0	1	1	9
GO:0016803 ether hydrolase activity	1	0.180092	0.274	0.111	Molecular Function	GO:0016803	ether hydrolase activity	0.180092	0.468657	0	1	1	9
GO:0042577 lipid phosphatase activity	1	0.180092	0.274	0.111	Molecular Function	GO:0042577	lipid phosphatase activity	0.180092	0.468657	0	1	1	9
GO:0043515 kinetochore binding	1	0.180092	0.274	0.111	Molecular Function	GO:0043515	kinetochore binding	0.180092	0.468657	0	1	1	9
GO:0043855 cyclic nucleotide-gated ion channel activity	1	0.180092	0.274	0.111	Molecular Function	GO:0043855	cyclic nucleotide-gated ion channel activity	0.180092	0.468657	0	1	1	9
GO:0045505 dynein intermediate chain binding	1	0.180092	0.274	0.111	Molecular Function	GO:0045505	dynein intermediate chain binding	0.180092	0.468657	0	1	1	9
GO:0051959 dynein light intermediate chain binding	1	0.180092	0.274	0.111	Molecular Function	GO:0051959	dynein light intermediate chain binding	0.180092	0.468657	0	1	1	9
GO:0052662 zeaxanthin epoxidase activity	1	0.180092	0.274	0.111	Molecular Function	GO:0052662	zeaxanthin epoxidase activity	0.180092	0.468657	1	0	1	9
GO:0070403 NAD+ binding	1	0.180092	0.274	0.111	Molecular Function	GO:0070403	NAD+ binding	0.180092	0.468657	0	1	1	9
GO:0015144 carbohydrate transmembrane transporter activity	5	0.180253	1.37	0.036	Molecular Function	GO:0015144	carbohydrate transmembrane transporter activity	0.180253	0.468657	2	3	5	137
GO:1901476 carbohydrate transporter activity	5	0.180253	1.37	0.036	Molecular Function	GO:1901476	carbohydrate transporter activity	0.180253	0.468657	2	3	5	137
GO:0010101 post-embryonic root morphogenesis	4	0.148926	0.98	0.041	Biological Process	GO:0010101	post-embryonic root morphogenesis	0.148926	0.46947	0	4	4	97
GO:0008610 lipid biosynthetic process	21	0.151606	5.147	0.027	Biological Process	GO:0008610	lipid biosynthetic process	0.151606	0.475186	9	12	21	780
GO:0009808 lignin metabolic process	3	0.152619	0.735	0.047	Biological Process	GO:0009808	lignin metabolic process	0.152619	0.475186	2	1	3	64
GO:1900055 regulation of leaf senescence	3	0.152619	0.735	0.047	Biological Process	GO:1900055	regulation of leaf senescence	0.152619	0.475186	1	2	3	64
GO:0065007 biological regulation	197	0.153104	48.284	0.022	Biological Process	GO:0065007	biological regulation	0.153104	0.475186	77	120	197	8833
GO:0001578 microtubule bundle formation	2	0.153192	0.49	0.061	Biological Process	GO:0001578	microtubule bundle formation	0.153192	0.475186	0	2	2	33
GO:0001678 cellular glucose homeostasis	2	0.153192	0.49	0.061	Biological Process	GO:0001678	cellular glucose homeostasis	0.153192	0.475186	1	1	2	33
GO:0006954 inflammatory response	2	0.153192	0.49	0.061	Biological Process	GO:0006954	inflammatory response	0.153192	0.475186	0	2	2	33
GO:0009616 virus induced gene silencing	2	0.153192	0.49	0.061	Biological Process	GO:0009616	virus induced gene silencing	0.153192	0.475186	1	1	2	33
GO:0016123 xanthophyll biosynthetic process	2	0.153192	0.49	0.061	Biological Process	GO:0016123	xanthophyll biosynthetic process	0.153192	0.475186	1	1	2	33
GO:0052018 modulation by symbiont of RNA levels in host	2	0.153192	0.49	0.061	Biological Process	GO:0052018	modulation by symbiont of RNA levels in host	0.153192	0.475186	1	1	2	33
GO:0052249 modulation of RNA levels in other organism involved in symbiotic interaction	2	0.153192	0.49	0.061	Biological Process	GO:0052249	modulation of RNA levels in other organism involved in symbiotic interaction	0.153192	0.475186	1	1	2	33
GO:0008238 exopeptidase activity	5	0.183949	1.37	0.036	Molecular Function	GO:0008238	exopeptidase activity	0.183949	0.475435	0	5	5	138
GO:0016854 racemase and epimerase activity	2	0.184995	0.548	0.056	Molecular Function	GO:0016854	racemase and epimerase activity	0.184995	0.475435	0	2	2	36
GO:0022843 voltage-gated cation channel activity	3	0.185298	0.822	0.044	Molecular Function	GO:0022843	voltage-gated cation channel activity	0.185298	0.475435	0	3	3	68
GO:0009642 response to light intensity	8	0.155116	1.961	0.032	Biological Process	GO:0009642	response to light intensity	0.155116	0.480194	5	3	8	248
GO:0001894 tissue homeostasis	1	0.156824	0.245	0.125	Biological Process	GO:0001894	tissue homeostasis	0.156824	0.480194	0	1	1	8
GO:0007286 spermatid development	1	0.156824	0.245	0.125	Biological Process	GO:0007286	spermatid development	0.156824	0.480194	0	1	1	8
GO:0016331 morphogenesis of embryonic epithelium	1	0.156824	0.245	0.125	Biological Process	GO:0016331	morphogenesis of embryonic epithelium	0.156824	0.480194	0	1	1	8
GO:0048515 spermatid differentiation	1	0.156824	0.245	0.125	Biological Process	GO:0048515	spermatid differentiation	0.156824	0.480194	0	1	1	8
GO:0051176 positive regulation of sulfur metabolic process	1	0.156824	0.245	0.125	Biological Process	GO:0051176	positive regulation of sulfur metabolic process	0.156824	0.480194	1	0	1	8
GO:0080142 regulation of salicylic acid biosynthetic process	1	0.156824	0.245	0.125	Biological Process	GO:0080142	regulation of salicylic acid biosynthetic process	0.156824	0.480194	0	1	1	8
GO:0097064 ncRNA export from nucleus	1	0.156824	0.245	0.125	Biological Process	GO:0097064	ncRNA export from nucleus	0.156824	0.480194	0	1	1	8
GO:0006694 steroid biosynthetic process	4	0.156835	0.98	0.04	Biological Process	GO:0006694	steroid biosynthetic process	0.156835	0.480194	2	2	4	99
GO:0016310 phosphorylation	45	0.157355	11.029	0.025	Biological Process	GO:0016310	phosphorylation	0.157355	0.480665	6	39	45	1831
GO:0010393 galacturonan metabolic process	3	0.157665	0.735	0.046	Biological Process	GO:0010393	galacturonan metabolic process	0.157665	0.480665	0	3	3	65
GO:0043622 cortical microtubule organization	3	0.157665	0.735	0.046	Biological Process	GO:0043622	cortical microtubule organization	0.157665	0.480665	0	3	3	65
GO:0005929 cilium	3	0.0700509	0.817	0.06	Cellular Component	GO:0005929	cilium	0.0700509	0.48265	0	3	3	50
GO:0043659 symbiosome	1	0.0741832	0.272	0.25	Cellular Component	GO:0043659	symbiosome	0.0741832	0.48265	0	1	1	4
GO:0043660 bacteroid-containing symbiosome	1	0.0741832	0.272	0.25	Cellular Component	GO:0043660	bacteroid-containing symbiosome	0.0741832	0.48265	0	1	1	4
GO:0043661 peribacteroid membrane	1	0.0741832	0.272	0.25	Cellular Component	GO:0043661	peribacteroid membrane	0.0741832	0.48265	0	1	1	4
GO:0005930 axoneme	2	0.0761102	0.545	0.083	Cellular Component	GO:0005930	axoneme	0.0761102	0.48265	0	2	2	24
GO:0097014 ciliary plasm	2	0.0761102	0.545	0.083	Cellular Component	GO:0097014	ciliary plasm	0.0761102	0.48265	0	2	2	24
GO:0016740 transferase activity	98	0.190777	26.849	0.024	Molecular Function	GO:0016740	transferase activity	0.190777	0.487356	27	71	98	4143
GO:0007009 plasma membrane organization	2	0.160617	0.49	0.059	Biological Process	GO:0007009	plasma membrane organization	0.160617	0.488964	0	2	2	34
GO:0005217 intracellular ligand-gated ion channel activity	1	0.197989	0.274	0.1	Molecular Function	GO:0005217	intracellular ligand-gated ion channel activity	0.197989	0.490777	0	1	1	10
GO:0005366 myo-inositol:proton symporter activity	1	0.197989	0.274	0.1	Molecular Function	GO:0005366	myo-inositol:proton symporter activity	0.197989	0.490777	1	0	1	10
GO:0010326 methionine-oxo-acid transaminase activity	1	0.197989	0.274	0.1	Molecular Function	GO:0010326	methionine-oxo-acid transaminase activity	0.197989	0.490777	1	0	1	10
GO:0015105 arsenite transmembrane transporter activity	1	0.197989	0.274	0.1	Molecular Function	GO:0015105	arsenite transmembrane transporter activity	0.197989	0.490777	0	1	1	10
GO:0016707 gibberellin 3-beta-dioxygenase activity	1	0.197989	0.274	0.1	Molecular Function	GO:0016707	gibberellin 3-beta-dioxygenase activity	0.197989	0.490777	0	1	1	10
GO:0045502 dynein binding	1	0.197989	0.274	0.1	Molecular Function	GO:0045502	dynein binding	0.197989	0.490777	0	1	1	10
GO:1990538 xylan O-acetyltransferase activity	1	0.197989	0.274	0.1	Molecular Function	GO:1990538	xylan O-acetyltransferase activity	0.197989	0.490777	0	1	1	10
GO:0048868 pollen tube development	8	0.162424	1.961	0.032	Biological Process	GO:0048868	pollen tube development	0.162424	0.493759	3	5	8	251
GO:0034614 cellular response to reactive oxygen species	5	0.163981	1.225	0.036	Biological Process	GO:0034614	cellular response to reactive oxygen species	0.163981	0.497783	3	2	5	137
GO:0000910 cytokinesis	7	0.164874	1.716	0.033	Biological Process	GO:0000910	cytokinesis	0.164874	0.499139	0	7	7	213
GO:0032990 cell part morphogenesis	4	0.164896	0.98	0.04	Biological Process	GO:0032990	cell part morphogenesis	0.164896	0.499139	0	4	4	101
GO:0098660 inorganic ion transmembrane transport	18	0.165623	4.412	0.027	Biological Process	GO:0098660	inorganic ion transmembrane transport	0.165623	0.500628	6	12	18	663
GO:0000904 cell morphogenesis involved in differentiation	11	0.166986	2.696	0.029	Biological Process	GO:0000904	cell morphogenesis involved in differentiation	0.166986	0.504032	5	6	11	373
GO:0005991 trehalose metabolic process	3	0.167909	0.735	0.045	Biological Process	GO:0005991	trehalose metabolic process	0.167909	0.505064	1	2	3	67
GO:0016128 phytosteroid metabolic process	3	0.167909	0.735	0.045	Biological Process	GO:0016128	phytosteroid metabolic process	0.167909	0.505064	1	2	3	67
GO:0009718 anthocyanin-containing compound biosynthetic process	2	0.168106	0.49	0.057	Biological Process	GO:0009718	anthocyanin-containing compound biosynthetic process	0.168106	0.505064	0	2	2	35
GO:0009416 response to light stimulus	31	0.168276	7.598	0.025	Biological Process	GO:0009416	response to light stimulus	0.168276	0.505064	20	11	31	1225
GO:0009624 response to nematode	6	0.168834	1.471	0.034	Biological Process	GO:0009624	response to nematode	0.168834	0.506026	4	2	6	176
GO:0071214 cellular response to abiotic stimulus	11	0.171078	2.696	0.029	Biological Process	GO:0071214	cellular response to abiotic stimulus	0.171078	0.510662	7	4	11	375
GO:0048468 cell development	18	0.171707	4.412	0.027	Biological Process	GO:0048468	cell development	0.171707	0.510662	6	12	18	667
GO:0044242 cellular lipid catabolic process	6	0.171892	1.471	0.034	Biological Process	GO:0044242	cellular lipid catabolic process	0.171892	0.510662	3	3	6	177
GO:0005993 trehalose catabolic process	1	0.174616	0.245	0.111	Biological Process	GO:0005993	trehalose catabolic process	0.174616	0.510662	0	1	1	9
GO:0006878 cellular copper ion homeostasis	1	0.174616	0.245	0.111	Biological Process	GO:0006878	cellular copper ion homeostasis	0.174616	0.510662	1	0	1	9
GO:0015692 lead ion transport	1	0.174616	0.245	0.111	Biological Process	GO:0015692	lead ion transport	0.174616	0.510662	0	1	1	9
GO:0015712 hexose phosphate transport	1	0.174616	0.245	0.111	Biological Process	GO:0015712	hexose phosphate transport	0.174616	0.510662	0	1	1	9
GO:0015760 glucose-6-phosphate transport	1	0.174616	0.245	0.111	Biological Process	GO:0015760	glucose-6-phosphate transport	0.174616	0.510662	0	1	1	9
GO:0016998 cell wall macromolecule catabolic process	1	0.174616	0.245	0.111	Biological Process	GO:0016998	cell wall macromolecule catabolic process	0.174616	0.510662	0	1	1	9
GO:0019388 galactose catabolic process	1	0.174616	0.245	0.111	Biological Process	GO:0019388	galactose catabolic process	0.174616	0.510662	0	1	1	9
GO:0019676 ammonia assimilation cycle	1	0.174616	0.245	0.111	Biological Process	GO:0019676	ammonia assimilation cycle	0.174616	0.510662	1	0	1	9
GO:0042343 indole glucosinolate metabolic process	1	0.174616	0.245	0.111	Biological Process	GO:0042343	indole glucosinolate metabolic process	0.174616	0.510662	1	0	1	9
GO:0042659 regulation of cell fate specification	1	0.174616	0.245	0.111	Biological Process	GO:0042659	regulation of cell fate specification	0.174616	0.510662	0	1	1	9
GO:2000574 regulation of microtubule motor activity	1	0.174616	0.245	0.111	Biological Process	GO:2000574	regulation of microtubule motor activity	0.174616	0.510662	0	1	1	9
GO:2000576 positive regulation of microtubule motor activity	1	0.174616	0.245	0.111	Biological Process	GO:2000576	positive regulation of microtubule motor activity	0.174616	0.510662	0	1	1	9
GO:2000580 regulation of ATP-dependent microtubule motor activity, plus-end-directed	1	0.174616	0.245	0.111	Biological Process	GO:2000580	regulation of ATP-dependent microtubule motor activity, plus-end-directed	0.174616	0.510662	0	1	1	9
GO:2000582 positive regulation of ATP-dependent microtubule motor activity, plus-end-directed	1	0.174616	0.245	0.111	Biological Process	GO:2000582	positive regulation of ATP-dependent microtubule motor activity, plus-end-directed	0.174616	0.510662	0	1	1	9
GO:0009682 induced systemic resistance	2	0.175652	0.49	0.056	Biological Process	GO:0009682	induced systemic resistance	0.175652	0.510662	1	1	2	36
GO:0009838 abscission	2	0.175652	0.49	0.056	Biological Process	GO:0009838	abscission	0.175652	0.510662	0	2	2	36
GO:0010152 pollen maturation	2	0.175652	0.49	0.056	Biological Process	GO:0010152	pollen maturation	0.175652	0.510662	1	1	2	36
GO:0046688 response to copper ion	2	0.175652	0.49	0.056	Biological Process	GO:0046688	response to copper ion	0.175652	0.510662	2	0	2	36
GO:0052546 cell wall pectin metabolic process	2	0.175652	0.49	0.056	Biological Process	GO:0052546	cell wall pectin metabolic process	0.175652	0.510662	0	2	2	36
GO:0048589 developmental growth	20	0.176003	4.902	0.026	Biological Process	GO:0048589	developmental growth	0.176003	0.510985	10	10	20	755
GO:0010114 response to red light	4	0.177259	0.98	0.038	Biological Process	GO:0010114	response to red light	0.177259	0.51393	4	0	4	104
GO:0070588 calcium ion transmembrane transport	5	0.177925	1.225	0.035	Biological Process	GO:0070588	calcium ion transmembrane transport	0.177925	0.515159	0	5	5	141
GO:0009409 response to cold	18	0.179475	4.412	0.027	Biological Process	GO:0009409	response to cold	0.179475	0.518944	5	13	18	672
GO:0009705 plant-type vacuole membrane	8	0.0883952	2.18	0.033	Cellular Component	GO:0009705	plant-type vacuole membrane	0.0883952	0.51918	5	3	8	239
GO:0044425 membrane part	50	0.0892022	13.624	0.023	Cellular Component	GO:0044425	membrane part	0.0892022	0.51918	14	36	50	2166
GO:0009921 auxin efflux carrier complex	1	0.091855	0.272	0.2	Cellular Component	GO:0009921	auxin efflux carrier complex	0.091855	0.51918	1	0	1	5
GO:0032586 protein storage vacuole membrane	1	0.091855	0.272	0.2	Cellular Component	GO:0032586	protein storage vacuole membrane	0.091855	0.51918	1	0	1	5
GO:0042565 RNA nuclear export complex	1	0.091855	0.272	0.2	Cellular Component	GO:0042565	RNA nuclear export complex	0.091855	0.51918	0	1	1	5
GO:0006812 cation transport	21	0.180568	5.147	0.026	Biological Process	GO:0006812	cation transport	0.180568	0.521397	7	14	21	801
GO:0001190 transcriptional activator activity, RNA polymerase II transcription factor binding	1	0.215496	0.274	0.091	Molecular Function	GO:0001190	transcriptional activator activity, RNA polymerase II transcription factor binding	0.215496	0.52222	1	0	1	11
GO:0001191 transcriptional repressor activity, RNA polymerase II transcription factor binding	1	0.215496	0.274	0.091	Molecular Function	GO:0001191	transcriptional repressor activity, RNA polymerase II transcription factor binding	0.215496	0.52222	1	0	1	11
GO:0004316 3-oxoacyl-[acyl-carrier-protein] reductase (NADPH) activity	1	0.215496	0.274	0.091	Molecular Function	GO:0004316	3-oxoacyl-[acyl-carrier-protein] reductase (NADPH) activity	0.215496	0.52222	0	1	1	11
GO:0019139 cytokinin dehydrogenase activity	1	0.215496	0.274	0.091	Molecular Function	GO:0019139	cytokinin dehydrogenase activity	0.215496	0.52222	0	1	1	11
GO:0098811 transcriptional repressor activity, RNA polymerase II activating transcription factor binding	1	0.215496	0.274	0.091	Molecular Function	GO:0098811	transcriptional repressor activity, RNA polymerase II activating transcription factor binding	0.215496	0.52222	1	0	1	11
GO:0003756 protein disulfide isomerase activity	2	0.216922	0.548	0.05	Molecular Function	GO:0003756	protein disulfide isomerase activity	0.216922	0.52222	1	1	2	40
GO:0016864 intramolecular oxidoreductase activity, transposing S-S bonds	2	0.216922	0.548	0.05	Molecular Function	GO:0016864	intramolecular oxidoreductase activity, transposing S-S bonds	0.216922	0.52222	1	1	2	40
GO:0010565 regulation of cellular ketone metabolic process	5	0.181479	1.225	0.035	Biological Process	GO:0010565	regulation of cellular ketone metabolic process	0.181479	0.522727	1	4	5	142
GO:0090351 seedling development	11	0.181519	2.696	0.029	Biological Process	GO:0090351	seedling development	0.181519	0.522727	8	3	11	380
GO:0048827 phyllome development	25	0.18218	6.127	0.026	Biological Process	GO:0048827	phyllome development	0.18218	0.523921	12	13	25	975
GO:0010143 cutin biosynthetic process	2	0.183252	0.49	0.054	Biological Process	GO:0010143	cutin biosynthetic process	0.183252	0.524878	0	2	2	37
GO:0071490 cellular response to far red light	2	0.183252	0.49	0.054	Biological Process	GO:0071490	cellular response to far red light	0.183252	0.524878	2	0	2	37
GO:1990778 protein localization to cell periphery	2	0.183252	0.49	0.054	Biological Process	GO:1990778	protein localization to cell periphery	0.183252	0.524878	0	2	2	37
GO:0009651 response to salt stress	25	0.1835	6.127	0.026	Biological Process	GO:0009651	response to salt stress	0.1835	0.524884	11	14	25	976
GO:0009860 pollen tube growth	6	0.18435	1.471	0.033	Biological Process	GO:0009860	pollen tube growth	0.18435	0.52661	3	3	6	181
GO:0051094 positive regulation of developmental process	9	0.184835	2.206	0.03	Biological Process	GO:0051094	positive regulation of developmental process	0.184835	0.527221	6	3	9	300
GO:0034219 carbohydrate transmembrane transport	5	0.185059	1.225	0.035	Biological Process	GO:0034219	carbohydrate transmembrane transport	0.185059	0.527221	2	3	5	143
GO:0005262 calcium channel activity	3	0.224741	0.822	0.04	Molecular Function	GO:0005262	calcium channel activity	0.224741	0.528467	0	3	3	75
GO:0004871 signal transducer activity	14	0.225726	3.836	0.027	Molecular Function	GO:0004871	signal transducer activity	0.225726	0.528467	4	10	14	510
GO:0005516 calmodulin binding	7	0.231306	1.918	0.031	Molecular Function	GO:0005516	calmodulin binding	0.231306	0.528467	0	7	7	228
GO:0004611 phosphoenolpyruvate carboxykinase activity	1	0.232622	0.274	0.083	Molecular Function	GO:0004611	phosphoenolpyruvate carboxykinase activity	0.232622	0.528467	1	0	1	12
GO:0008395 steroid hydroxylase activity	1	0.232622	0.274	0.083	Molecular Function	GO:0008395	steroid hydroxylase activity	0.232622	0.528467	0	1	1	12
GO:0016161 beta-amylase activity	1	0.232622	0.274	0.083	Molecular Function	GO:0016161	beta-amylase activity	0.232622	0.528467	1	0	1	12
GO:0016801 hydrolase activity, acting on ether bonds	1	0.232622	0.274	0.083	Molecular Function	GO:0016801	hydrolase activity, acting on ether bonds	0.232622	0.528467	0	1	1	12
GO:0022840 leak channel activity	1	0.232622	0.274	0.083	Molecular Function	GO:0022840	leak channel activity	0.232622	0.528467	1	0	1	12
GO:0022841 potassium ion leak channel activity	1	0.232622	0.274	0.083	Molecular Function	GO:0022841	potassium ion leak channel activity	0.232622	0.528467	1	0	1	12
GO:0022842 narrow pore channel activity	1	0.232622	0.274	0.083	Molecular Function	GO:0022842	narrow pore channel activity	0.232622	0.528467	1	0	1	12
GO:0051740 ethylene binding	1	0.232622	0.274	0.083	Molecular Function	GO:0051740	ethylene binding	0.232622	0.528467	0	1	1	12
GO:0072328 alkene binding	1	0.232622	0.274	0.083	Molecular Function	GO:0072328	alkene binding	0.232622	0.528467	0	1	1	12
GO:0004185 serine-type carboxypeptidase activity	2	0.233068	0.548	0.048	Molecular Function	GO:0004185	serine-type carboxypeptidase activity	0.233068	0.528467	0	2	2	42
GO:0008066 glutamate receptor activity	2	0.233068	0.548	0.048	Molecular Function	GO:0008066	glutamate receptor activity	0.233068	0.528467	0	2	2	42
GO:1901618 organic hydroxy compound transmembrane transporter activity	2	0.233068	0.548	0.048	Molecular Function	GO:1901618	organic hydroxy compound transmembrane transporter activity	0.233068	0.528467	1	1	2	42
GO:0032501 multicellular organismal process	112	0.188236	27.451	0.023	Biological Process	GO:0032501	multicellular organismal process	0.188236	0.531461	47	65	112	4922
GO:0006816 calcium ion transport	5	0.188665	1.225	0.035	Biological Process	GO:0006816	calcium ion transport	0.188665	0.531461	0	5	5	144
GO:0046283 anthocyanin-containing compound metabolic process	3	0.188944	0.735	0.042	Biological Process	GO:0046283	anthocyanin-containing compound metabolic process	0.188944	0.531461	1	2	3	71
GO:0048653 anther development	4	0.189923	0.98	0.037	Biological Process	GO:0048653	anther development	0.189923	0.531461	2	2	4	107
GO:0035690 cellular response to drug	7	0.190063	1.716	0.032	Biological Process	GO:0035690	cellular response to drug	0.190063	0.531461	3	4	7	222
GO:0018107 peptidyl-threonine phosphorylation	2	0.190898	0.49	0.053	Biological Process	GO:0018107	peptidyl-threonine phosphorylation	0.190898	0.531461	2	0	2	38
GO:0018210 peptidyl-threonine modification	2	0.190898	0.49	0.053	Biological Process	GO:0018210	peptidyl-threonine modification	0.190898	0.531461	2	0	2	38
GO:0003351 epithelial cilium movement	1	0.192034	0.245	0.1	Biological Process	GO:0003351	epithelial cilium movement	0.192034	0.531461	0	1	1	10
GO:0008203 cholesterol metabolic process	1	0.192034	0.245	0.1	Biological Process	GO:0008203	cholesterol metabolic process	0.192034	0.531461	0	1	1	10
GO:0009969 xyloglucan biosynthetic process	1	0.192034	0.245	0.1	Biological Process	GO:0009969	xyloglucan biosynthetic process	0.192034	0.531461	0	1	1	10
GO:0010375 stomatal complex patterning	1	0.192034	0.245	0.1	Biological Process	GO:0010375	stomatal complex patterning	0.192034	0.531461	1	0	1	10
GO:0015700 arsenite transport	1	0.192034	0.245	0.1	Biological Process	GO:0015700	arsenite transport	0.192034	0.531461	0	1	1	10
GO:0016139 glycoside catabolic process	1	0.192034	0.245	0.1	Biological Process	GO:0016139	glycoside catabolic process	0.192034	0.531461	0	1	1	10
GO:0021915 neural tube development	1	0.192034	0.245	0.1	Biological Process	GO:0021915	neural tube development	0.192034	0.531461	0	1	1	10
GO:0040009 regulation of growth rate	1	0.192034	0.245	0.1	Biological Process	GO:0040009	regulation of growth rate	0.192034	0.531461	0	1	1	10
GO:0042632 cholesterol homeostasis	1	0.192034	0.245	0.1	Biological Process	GO:0042632	cholesterol homeostasis	0.192034	0.531461	0	1	1	10
GO:0055092 sterol homeostasis	1	0.192034	0.245	0.1	Biological Process	GO:0055092	sterol homeostasis	0.192034	0.531461	0	1	1	10
GO:0060287 epithelial cilium movement involved in determination of left/right asymmetry	1	0.192034	0.245	0.1	Biological Process	GO:0060287	epithelial cilium movement involved in determination of left/right asymmetry	0.192034	0.531461	0	1	1	10
GO:0071486 cellular response to high light intensity	1	0.192034	0.245	0.1	Biological Process	GO:0071486	cellular response to high light intensity	0.192034	0.531461	1	0	1	10
GO:0090181 regulation of cholesterol metabolic process	1	0.192034	0.245	0.1	Biological Process	GO:0090181	regulation of cholesterol metabolic process	0.192034	0.531461	0	1	1	10
GO:0090376 seed trichome differentiation	1	0.192034	0.245	0.1	Biological Process	GO:0090376	seed trichome differentiation	0.192034	0.531461	1	0	1	10
GO:0090378 seed trichome elongation	1	0.192034	0.245	0.1	Biological Process	GO:0090378	seed trichome elongation	0.192034	0.531461	1	0	1	10
GO:0090567 reproductive shoot system development	22	0.193424	5.392	0.026	Biological Process	GO:0090567	reproductive shoot system development	0.193424	0.534613	9	13	22	853
GO:0019722 calcium-mediated signaling	4	0.194208	0.98	0.037	Biological Process	GO:0019722	calcium-mediated signaling	0.194208	0.53566	0	4	4	108
GO:0010214 seed coat development	3	0.194305	0.735	0.042	Biological Process	GO:0010214	seed coat development	0.194305	0.53566	1	2	3	72
GO:0006874 cellular calcium ion homeostasis	2	0.198585	0.49	0.051	Biological Process	GO:0006874	cellular calcium ion homeostasis	0.198585	0.536174	0	2	2	39
GO:0009812 flavonoid metabolic process	5	0.199633	1.225	0.034	Biological Process	GO:0009812	flavonoid metabolic process	0.199633	0.536174	2	3	5	147
GO:0001505 regulation of neurotransmitter levels	3	0.199704	0.735	0.041	Biological Process	GO:0001505	regulation of neurotransmitter levels	0.199704	0.536174	1	2	3	73
GO:0048569 post-embryonic organ development	11	0.201041	2.696	0.028	Biological Process	GO:0048569	post-embryonic organ development	0.201041	0.536174	5	6	11	389
GO:0006779 porphyrin-containing compound biosynthetic process	4	0.202865	0.98	0.036	Biological Process	GO:0006779	porphyrin-containing compound biosynthetic process	0.202865	0.536174	4	0	4	110
GO:0009813 flavonoid biosynthetic process	4	0.202865	0.98	0.036	Biological Process	GO:0009813	flavonoid biosynthetic process	0.202865	0.536174	1	3	4	110
GO:0010208 pollen wall assembly	3	0.205138	0.735	0.041	Biological Process	GO:0010208	pollen wall assembly	0.205138	0.536174	1	2	3	74
GO:0085029 extracellular matrix assembly	3	0.205138	0.735	0.041	Biological Process	GO:0085029	extracellular matrix assembly	0.205138	0.536174	1	2	3	74
GO:0010345 suberin biosynthetic process	2	0.206309	0.49	0.05	Biological Process	GO:0010345	suberin biosynthetic process	0.206309	0.536174	0	2	2	40
GO:0070972 protein localization to endoplasmic reticulum	2	0.206309	0.49	0.05	Biological Process	GO:0070972	protein localization to endoplasmic reticulum	0.206309	0.536174	0	2	2	40
GO:0055065 metal ion homeostasis	8	0.206678	1.961	0.03	Biological Process	GO:0055065	metal ion homeostasis	0.206678	0.536174	4	4	8	268
GO:0002027 regulation of heart rate	1	0.209085	0.245	0.091	Biological Process	GO:0002027	regulation of heart rate	0.209085	0.536174	0	1	1	11
GO:0006541 glutamine metabolic process	1	0.209085	0.245	0.091	Biological Process	GO:0006541	glutamine metabolic process	0.209085	0.536174	1	0	1	11
GO:0007569 cell aging	1	0.209085	0.245	0.091	Biological Process	GO:0007569	cell aging	0.209085	0.536174	1	0	1	11
GO:0009823 cytokinin catabolic process	1	0.209085	0.245	0.091	Biological Process	GO:0009823	cytokinin catabolic process	0.209085	0.536174	0	1	1	11
GO:0015714 phosphoenolpyruvate transport	1	0.209085	0.245	0.091	Biological Process	GO:0015714	phosphoenolpyruvate transport	0.209085	0.536174	0	1	1	11
GO:0019755 one-carbon compound transport	1	0.209085	0.245	0.091	Biological Process	GO:0019755	one-carbon compound transport	0.209085	0.536174	1	0	1	11
GO:0031016 pancreas development	1	0.209085	0.245	0.091	Biological Process	GO:0031016	pancreas development	0.209085	0.536174	0	1	1	11
GO:0033292 T-tubule organization	1	0.209085	0.245	0.091	Biological Process	GO:0033292	T-tubule organization	0.209085	0.536174	0	1	1	11
GO:0035469 determination of pancreatic left/right asymmetry	1	0.209085	0.245	0.091	Biological Process	GO:0035469	determination of pancreatic left/right asymmetry	0.209085	0.536174	0	1	1	11
GO:0036309 protein localization to M-band	1	0.209085	0.245	0.091	Biological Process	GO:0036309	protein localization to M-band	0.209085	0.536174	0	1	1	11
GO:0036371 protein localization to T-tubule	1	0.209085	0.245	0.091	Biological Process	GO:0036371	protein localization to T-tubule	0.209085	0.536174	0	1	1	11
GO:0048445 carpel morphogenesis	1	0.209085	0.245	0.091	Biological Process	GO:0048445	carpel morphogenesis	0.209085	0.536174	1	0	1	11
GO:0050665 hydrogen peroxide biosynthetic process	1	0.209085	0.245	0.091	Biological Process	GO:0050665	hydrogen peroxide biosynthetic process	0.209085	0.536174	0	1	1	11
GO:0051316 attachment of spindle microtubules to kinetochore involved in meiotic chromosome segregation	1	0.209085	0.245	0.091	Biological Process	GO:0051316	attachment of spindle microtubules to kinetochore involved in meiotic chromosome segregation	0.209085	0.536174	1	0	1	11
GO:0051455 attachment of spindle microtubules to kinetochore involved in homologous chromosome segregation	1	0.209085	0.245	0.091	Biological Process	GO:0051455	attachment of spindle microtubules to kinetochore involved in homologous chromosome segregation	0.209085	0.536174	1	0	1	11
GO:0060071 Wnt signaling pathway, planar cell polarity pathway	1	0.209085	0.245	0.091	Biological Process	GO:0060071	Wnt signaling pathway, planar cell polarity pathway	0.209085	0.536174	0	1	1	11
GO:0060306 regulation of membrane repolarization	1	0.209085	0.245	0.091	Biological Process	GO:0060306	regulation of membrane repolarization	0.209085	0.536174	0	1	1	11
GO:0060307 regulation of ventricular cardiac muscle cell membrane repolarization	1	0.209085	0.245	0.091	Biological Process	GO:0060307	regulation of ventricular cardiac muscle cell membrane repolarization	0.209085	0.536174	0	1	1	11
GO:0071907 determination of digestive tract left/right asymmetry	1	0.209085	0.245	0.091	Biological Process	GO:0071907	determination of digestive tract left/right asymmetry	0.209085	0.536174	0	1	1	11
GO:0071910 determination of liver left/right asymmetry	1	0.209085	0.245	0.091	Biological Process	GO:0071910	determination of liver left/right asymmetry	0.209085	0.536174	0	1	1	11
GO:0086002 cardiac muscle cell action potential involved in contraction	1	0.209085	0.245	0.091	Biological Process	GO:0086002	cardiac muscle cell action potential involved in contraction	0.209085	0.536174	0	1	1	11
GO:0086003 cardiac muscle cell contraction	1	0.209085	0.245	0.091	Biological Process	GO:0086003	cardiac muscle cell contraction	0.209085	0.536174	0	1	1	11
GO:0086004 regulation of cardiac muscle cell contraction	1	0.209085	0.245	0.091	Biological Process	GO:0086004	regulation of cardiac muscle cell contraction	0.209085	0.536174	0	1	1	11
GO:0086005 ventricular cardiac muscle cell action potential	1	0.209085	0.245	0.091	Biological Process	GO:0086005	ventricular cardiac muscle cell action potential	0.209085	0.536174	0	1	1	11
GO:0086009 membrane repolarization	1	0.209085	0.245	0.091	Biological Process	GO:0086009	membrane repolarization	0.209085	0.536174	0	1	1	11
GO:0086014 atrial cardiac muscle cell action potential	1	0.209085	0.245	0.091	Biological Process	GO:0086014	atrial cardiac muscle cell action potential	0.209085	0.536174	0	1	1	11
GO:0086015 SA node cell action potential	1	0.209085	0.245	0.091	Biological Process	GO:0086015	SA node cell action potential	0.209085	0.536174	0	1	1	11
GO:0086018 SA node cell to atrial cardiac muscle cell signalling	1	0.209085	0.245	0.091	Biological Process	GO:0086018	SA node cell to atrial cardiac muscle cell signalling	0.209085	0.536174	0	1	1	11
GO:0086019 cell-cell signaling involved in cardiac conduction	1	0.209085	0.245	0.091	Biological Process	GO:0086019	cell-cell signaling involved in cardiac conduction	0.209085	0.536174	0	1	1	11
GO:0086026 atrial cardiac muscle cell to AV node cell signaling	1	0.209085	0.245	0.091	Biological Process	GO:0086026	atrial cardiac muscle cell to AV node cell signaling	0.209085	0.536174	0	1	1	11
GO:0086046 membrane depolarization during SA node cell action potential	1	0.209085	0.245	0.091	Biological Process	GO:0086046	membrane depolarization during SA node cell action potential	0.209085	0.536174	0	1	1	11
GO:0086066 atrial cardiac muscle cell to AV node cell communication	1	0.209085	0.245	0.091	Biological Process	GO:0086066	atrial cardiac muscle cell to AV node cell communication	0.209085	0.536174	0	1	1	11
GO:0086070 SA node cell to atrial cardiac muscle cell communication	1	0.209085	0.245	0.091	Biological Process	GO:0086070	SA node cell to atrial cardiac muscle cell communication	0.209085	0.536174	0	1	1	11
GO:0086091 regulation of heart rate by cardiac conduction	1	0.209085	0.245	0.091	Biological Process	GO:0086091	regulation of heart rate by cardiac conduction	0.209085	0.536174	0	1	1	11
GO:0090172 microtubule cytoskeleton organization involved in homologous chromosome segregation	1	0.209085	0.245	0.091	Biological Process	GO:0090172	microtubule cytoskeleton organization involved in homologous chromosome segregation	0.209085	0.536174	1	0	1	11
GO:0090175 regulation of establishment of planar polarity	1	0.209085	0.245	0.091	Biological Process	GO:0090175	regulation of establishment of planar polarity	0.209085	0.536174	0	1	1	11
GO:0098907 regulation of SA node cell action potential	1	0.209085	0.245	0.091	Biological Process	GO:0098907	regulation of SA node cell action potential	0.209085	0.536174	0	1	1	11
GO:0098910 regulation of atrial cardiac muscle cell action potential	1	0.209085	0.245	0.091	Biological Process	GO:0098910	regulation of atrial cardiac muscle cell action potential	0.209085	0.536174	0	1	1	11
GO:0099622 cardiac muscle cell membrane repolarization	1	0.209085	0.245	0.091	Biological Process	GO:0099622	cardiac muscle cell membrane repolarization	0.209085	0.536174	0	1	1	11
GO:0099623 regulation of cardiac muscle cell membrane repolarization	1	0.209085	0.245	0.091	Biological Process	GO:0099623	regulation of cardiac muscle cell membrane repolarization	0.209085	0.536174	0	1	1	11
GO:0099625 ventricular cardiac muscle cell membrane repolarization	1	0.209085	0.245	0.091	Biological Process	GO:0099625	ventricular cardiac muscle cell membrane repolarization	0.209085	0.536174	0	1	1	11
GO:1901018 positive regulation of potassium ion transmembrane transporter activity	1	0.209085	0.245	0.091	Biological Process	GO:1901018	positive regulation of potassium ion transmembrane transporter activity	0.209085	0.536174	0	1	1	11
GO:1901021 positive regulation of calcium ion transmembrane transporter activity	1	0.209085	0.245	0.091	Biological Process	GO:1901021	positive regulation of calcium ion transmembrane transporter activity	0.209085	0.536174	0	1	1	11
GO:1902932 positive regulation of alcohol biosynthetic process	1	0.209085	0.245	0.091	Biological Process	GO:1902932	positive regulation of alcohol biosynthetic process	0.209085	0.536174	0	1	1	11
GO:1903115 regulation of actin filament-based movement	1	0.209085	0.245	0.091	Biological Process	GO:1903115	regulation of actin filament-based movement	0.209085	0.536174	0	1	1	11
GO:1903779 regulation of cardiac conduction	1	0.209085	0.245	0.091	Biological Process	GO:1903779	regulation of cardiac conduction	0.209085	0.536174	0	1	1	11
GO:2000050 regulation of non-canonical Wnt signaling pathway	1	0.209085	0.245	0.091	Biological Process	GO:2000050	regulation of non-canonical Wnt signaling pathway	0.209085	0.536174	0	1	1	11
GO:0008643 carbohydrate transport	5	0.210812	1.225	0.033	Biological Process	GO:0008643	carbohydrate transport	0.210812	0.539952	2	3	5	150
GO:0033014 tetrapyrrole biosynthetic process	4	0.211634	0.98	0.036	Biological Process	GO:0033014	tetrapyrrole biosynthetic process	0.211634	0.541407	4	0	4	112
GO:0044255 cellular lipid metabolic process	29	0.213343	7.108	0.025	Biological Process	GO:0044255	cellular lipid metabolic process	0.213343	0.544357	8	21	29	1174
GO:0030003 cellular cation homeostasis	7	0.213675	1.716	0.03	Biological Process	GO:0030003	cellular cation homeostasis	0.213675	0.544357	4	3	7	230
GO:0051592 response to calcium ion	2	0.214064	0.49	0.049	Biological Process	GO:0051592	response to calcium ion	0.214064	0.544357	0	2	2	41
GO:0071483 cellular response to blue light	2	0.214064	0.49	0.049	Biological Process	GO:0071483	cellular response to blue light	0.214064	0.544357	2	0	2	41
GO:1903409 reactive oxygen species biosynthetic process	2	0.214064	0.49	0.049	Biological Process	GO:1903409	reactive oxygen species biosynthetic process	0.214064	0.544357	0	2	2	41
GO:0005615 extracellular space	6	0.0989077	1.635	0.036	Cellular Component	GO:0005615	extracellular space	0.0989077	0.547149	0	6	6	166
GO:0006778 porphyrin-containing compound metabolic process	5	0.218375	1.225	0.033	Biological Process	GO:0006778	porphyrin-containing compound metabolic process	0.218375	0.547951	4	1	5	152
GO:0033013 tetrapyrrole metabolic process	5	0.218375	1.225	0.033	Biological Process	GO:0033013	tetrapyrrole metabolic process	0.218375	0.547951	4	1	5	152
GO:0044092 negative regulation of molecular function	8	0.22053	1.961	0.029	Biological Process	GO:0044092	negative regulation of molecular function	0.22053	0.547951	1	7	8	273
GO:0007155 cell adhesion	3	0.221635	0.735	0.039	Biological Process	GO:0007155	cell adhesion	0.221635	0.547951	0	3	3	77
GO:0022610 biological adhesion	3	0.221635	0.735	0.039	Biological Process	GO:0022610	biological adhesion	0.221635	0.547951	0	3	3	77
GO:0031122 cytoplasmic microtubule organization	3	0.221635	0.735	0.039	Biological Process	GO:0031122	cytoplasmic microtubule organization	0.221635	0.547951	0	3	3	77
GO:0009067 aspartate family amino acid biosynthetic process	2	0.221847	0.49	0.048	Biological Process	GO:0009067	aspartate family amino acid biosynthetic process	0.221847	0.547951	2	0	2	42
GO:0030001 metal ion transport	14	0.223111	3.431	0.027	Biological Process	GO:0030001	metal ion transport	0.223111	0.547951	5	9	14	526
GO:0098662 inorganic cation transmembrane transport	15	0.22344	3.676	0.026	Biological Process	GO:0098662	inorganic cation transmembrane transport	0.22344	0.547951	6	9	15	569
GO:0010224 response to UV-B	4	0.224981	0.98	0.035	Biological Process	GO:0010224	response to UV-B	0.224981	0.547951	3	1	4	115
GO:0001947 heart looping	1	0.225777	0.245	0.083	Biological Process	GO:0001947	heart looping	0.225777	0.547951	0	1	1	12
GO:0003143 embryonic heart tube morphogenesis	1	0.225777	0.245	0.083	Biological Process	GO:0003143	embryonic heart tube morphogenesis	0.225777	0.547951	0	1	1	12
GO:0006880 intracellular sequestering of iron ion	1	0.225777	0.245	0.083	Biological Process	GO:0006880	intracellular sequestering of iron ion	0.225777	0.547951	1	0	1	12
GO:0006942 regulation of striated muscle contraction	1	0.225777	0.245	0.083	Biological Process	GO:0006942	regulation of striated muscle contraction	0.225777	0.547951	0	1	1	12
GO:0008016 regulation of heart contraction	1	0.225777	0.245	0.083	Biological Process	GO:0008016	regulation of heart contraction	0.225777	0.547951	0	1	1	12
GO:0010117 photoprotection	1	0.225777	0.245	0.083	Biological Process	GO:0010117	photoprotection	0.225777	0.547951	1	0	1	12
GO:0010880 regulation of release of sequestered calcium ion into cytosol by sarcoplasmic reticulum	1	0.225777	0.245	0.083	Biological Process	GO:0010880	regulation of release of sequestered calcium ion into cytosol by sarcoplasmic reticulum	0.225777	0.547951	0	1	1	12
GO:0010881 regulation of cardiac muscle contraction by regulation of the release of sequestered calcium ion	1	0.225777	0.245	0.083	Biological Process	GO:0010881	regulation of cardiac muscle contraction by regulation of the release of sequestered calcium ion	0.225777	0.547951	0	1	1	12
GO:0010882 regulation of cardiac muscle contraction by calcium ion signaling	1	0.225777	0.245	0.083	Biological Process	GO:0010882	regulation of cardiac muscle contraction by calcium ion signaling	0.225777	0.547951	0	1	1	12
GO:0014808 release of sequestered calcium ion into cytosol by sarcoplasmic reticulum	1	0.225777	0.245	0.083	Biological Process	GO:0014808	release of sequestered calcium ion into cytosol by sarcoplasmic reticulum	0.225777	0.547951	0	1	1	12
GO:0030322 stabilization of membrane potential	1	0.225777	0.245	0.083	Biological Process	GO:0030322	stabilization of membrane potential	0.225777	0.547951	1	0	1	12
GO:0032351 negative regulation of hormone metabolic process	1	0.225777	0.245	0.083	Biological Process	GO:0032351	negative regulation of hormone metabolic process	0.225777	0.547951	1	0	1	12
GO:0032353 negative regulation of hormone biosynthetic process	1	0.225777	0.245	0.083	Biological Process	GO:0032353	negative regulation of hormone biosynthetic process	0.225777	0.547951	1	0	1	12
GO:0035050 embryonic heart tube development	1	0.225777	0.245	0.083	Biological Process	GO:0035050	embryonic heart tube development	0.225777	0.547951	0	1	1	12
GO:0035865 cellular response to potassium ion	1	0.225777	0.245	0.083	Biological Process	GO:0035865	cellular response to potassium ion	0.225777	0.547951	1	0	1	12
GO:0043446 cellular alkane metabolic process	1	0.225777	0.245	0.083	Biological Process	GO:0043446	cellular alkane metabolic process	0.225777	0.547951	1	0	1	12
GO:0043447 alkane biosynthetic process	1	0.225777	0.245	0.083	Biological Process	GO:0043447	alkane biosynthetic process	0.225777	0.547951	1	0	1	12
GO:0050796 regulation of insulin secretion	1	0.225777	0.245	0.083	Biological Process	GO:0050796	regulation of insulin secretion	0.225777	0.547951	0	1	1	12
GO:0051754 meiotic sister chromatid cohesion, centromeric	1	0.225777	0.245	0.083	Biological Process	GO:0051754	meiotic sister chromatid cohesion, centromeric	0.225777	0.547951	1	0	1	12
GO:0051928 positive regulation of calcium ion transport	1	0.225777	0.245	0.083	Biological Process	GO:0051928	positive regulation of calcium ion transport	0.225777	0.547951	0	1	1	12
GO:0055117 regulation of cardiac muscle contraction	1	0.225777	0.245	0.083	Biological Process	GO:0055117	regulation of cardiac muscle contraction	0.225777	0.547951	0	1	1	12
GO:0061337 cardiac conduction	1	0.225777	0.245	0.083	Biological Process	GO:0061337	cardiac conduction	0.225777	0.547951	0	1	1	12
GO:0061371 determination of heart left/right asymmetry	1	0.225777	0.245	0.083	Biological Process	GO:0061371	determination of heart left/right asymmetry	0.225777	0.547951	0	1	1	12
GO:0070296 sarcoplasmic reticulum calcium ion transport	1	0.225777	0.245	0.083	Biological Process	GO:0070296	sarcoplasmic reticulum calcium ion transport	0.225777	0.547951	0	1	1	12
GO:0086065 cell communication involved in cardiac conduction	1	0.225777	0.245	0.083	Biological Process	GO:0086065	cell communication involved in cardiac conduction	0.225777	0.547951	0	1	1	12
GO:0090276 regulation of peptide hormone secretion	1	0.225777	0.245	0.083	Biological Process	GO:0090276	regulation of peptide hormone secretion	0.225777	0.547951	0	1	1	12
GO:0097577 sequestering of iron ion	1	0.225777	0.245	0.083	Biological Process	GO:0097577	sequestering of iron ion	0.225777	0.547951	1	0	1	12
GO:1901381 positive regulation of potassium ion transmembrane transport	1	0.225777	0.245	0.083	Biological Process	GO:1901381	positive regulation of potassium ion transmembrane transport	0.225777	0.547951	0	1	1	12
GO:1903514 calcium ion transport from endoplasmic reticulum to cytosol	1	0.225777	0.245	0.083	Biological Process	GO:1903514	calcium ion transport from endoplasmic reticulum to cytosol	0.225777	0.547951	0	1	1	12
GO:1904427 positive regulation of calcium ion transmembrane transport	1	0.225777	0.245	0.083	Biological Process	GO:1904427	positive regulation of calcium ion transmembrane transport	0.225777	0.547951	0	1	1	12
GO:0006633 fatty acid biosynthetic process	5	0.22602	1.225	0.032	Biological Process	GO:0006633	fatty acid biosynthetic process	0.22602	0.547951	1	4	5	154
GO:0009909 regulation of flower development	9	0.227916	2.206	0.028	Biological Process	GO:0009909	regulation of flower development	0.227916	0.550369	3	6	9	317
GO:0023051 regulation of signaling	24	0.228457	5.882	0.025	Biological Process	GO:0023051	regulation of signaling	0.228457	0.550369	7	17	24	964
GO:0033554 cellular response to stress	45	0.228855	11.029	0.024	Biological Process	GO:0033554	cellular response to stress	0.228855	0.550369	21	24	45	1903
GO:0009740 gibberellic acid mediated signaling pathway	4	0.229478	0.98	0.034	Biological Process	GO:0009740	gibberellic acid mediated signaling pathway	0.229478	0.550369	2	2	4	116
GO:0010476 gibberellin mediated signaling pathway	4	0.229478	0.98	0.034	Biological Process	GO:0010476	gibberellin mediated signaling pathway	0.229478	0.550369	2	2	4	116
GO:0010191 mucilage metabolic process	2	0.229651	0.49	0.047	Biological Process	GO:0010191	mucilage metabolic process	0.229651	0.550369	0	2	2	43
GO:0043255 regulation of carbohydrate biosynthetic process	2	0.229651	0.49	0.047	Biological Process	GO:0043255	regulation of carbohydrate biosynthetic process	0.229651	0.550369	0	2	2	43
GO:0046189 phenol-containing compound biosynthetic process	2	0.229651	0.49	0.047	Biological Process	GO:0046189	phenol-containing compound biosynthetic process	0.229651	0.550369	1	1	2	43
GO:0048658 anther wall tapetum development	2	0.229651	0.49	0.047	Biological Process	GO:0048658	anther wall tapetum development	0.229651	0.550369	1	1	2	43
GO:0080036 regulation of cytokinin-activated signaling pathway	2	0.229651	0.49	0.047	Biological Process	GO:0080036	regulation of cytokinin-activated signaling pathway	0.229651	0.550369	1	1	2	43
GO:0050793 regulation of developmental process	35	0.229859	8.578	0.024	Biological Process	GO:0050793	regulation of developmental process	0.229859	0.550369	18	17	35	1454
GO:0016772 transferase activity, transferring phosphorus-containing groups	45	0.246008	12.329	0.024	Molecular Function	GO:0016772	transferase activity, transferring phosphorus-containing groups	0.246008	0.55272	6	39	45	1856
GO:0042277 peptide binding	4	0.24749	1.096	0.034	Molecular Function	GO:0042277	peptide binding	0.24749	0.55272	0	4	4	116
GO:0046873 metal ion transmembrane transporter activity	11	0.248563	3.014	0.028	Molecular Function	GO:0046873	metal ion transmembrane transporter activity	0.248563	0.55272	4	7	11	396
GO:0016413 O-acetyltransferase activity	2	0.249282	0.548	0.045	Molecular Function	GO:0016413	O-acetyltransferase activity	0.249282	0.55272	0	2	2	44
GO:0010295 (+)-abscisic acid 8'-hydroxylase activity	1	0.249375	0.274	0.077	Molecular Function	GO:0010295	(+)-abscisic acid 8'-hydroxylase activity	0.249375	0.55272	1	0	1	13
GO:0022890 inorganic cation transmembrane transporter activity	15	0.249433	4.11	0.027	Molecular Function	GO:0022890	inorganic cation transmembrane transporter activity	0.249433	0.55272	6	9	15	563
GO:0009789 positive regulation of abscisic acid-activated signaling pathway	3	0.232776	0.735	0.038	Biological Process	GO:0009789	positive regulation of abscisic acid-activated signaling pathway	0.232776	0.556106	1	2	3	79
GO:1901568 fatty acid derivative metabolic process	3	0.232776	0.735	0.038	Biological Process	GO:1901568	fatty acid derivative metabolic process	0.232776	0.556106	1	2	3	79
GO:0006486 protein glycosylation	5	0.233744	1.225	0.032	Biological Process	GO:0006486	protein glycosylation	0.233744	0.556546	2	3	5	156
GO:0043413 macromolecule glycosylation	5	0.233744	1.225	0.032	Biological Process	GO:0043413	macromolecule glycosylation	0.233744	0.556546	2	3	5	156
GO:0055076 transition metal ion homeostasis	5	0.233744	1.225	0.032	Biological Process	GO:0055076	transition metal ion homeostasis	0.233744	0.556546	4	1	5	156
GO:0006879 cellular iron ion homeostasis	2	0.237473	0.49	0.045	Biological Process	GO:0006879	cellular iron ion homeostasis	0.237473	0.557788	2	0	2	44
GO:0055074 calcium ion homeostasis	2	0.237473	0.49	0.045	Biological Process	GO:0055074	calcium ion homeostasis	0.237473	0.557788	0	2	2	44
GO:0090558 plant epidermis development	11	0.237859	2.696	0.027	Biological Process	GO:0090558	plant epidermis development	0.237859	0.557788	3	8	11	405
GO:0070838 divalent metal ion transport	7	0.238296	1.716	0.029	Biological Process	GO:0070838	divalent metal ion transport	0.238296	0.557788	2	5	7	238
GO:0002237 response to molecule of bacterial origin	3	0.238385	0.735	0.037	Biological Process	GO:0002237	response to molecule of bacterial origin	0.238385	0.557788	0	3	3	80
GO:0009612 response to mechanical stimulus	3	0.238385	0.735	0.037	Biological Process	GO:0009612	response to mechanical stimulus	0.238385	0.557788	1	2	3	80
GO:0009734 auxin-activated signaling pathway	6	0.240855	1.471	0.03	Biological Process	GO:0009734	auxin-activated signaling pathway	0.240855	0.557788	4	2	6	198
GO:0001704 formation of primary germ layer	1	0.242118	0.245	0.077	Biological Process	GO:0001704	formation of primary germ layer	0.242118	0.557788	0	1	1	13
GO:0001706 endoderm formation	1	0.242118	0.245	0.077	Biological Process	GO:0001706	endoderm formation	0.242118	0.557788	0	1	1	13
GO:0001889 liver development	1	0.242118	0.245	0.077	Biological Process	GO:0001889	liver development	0.242118	0.557788	0	1	1	13
GO:0003007 heart morphogenesis	1	0.242118	0.245	0.077	Biological Process	GO:0003007	heart morphogenesis	0.242118	0.557788	0	1	1	13
GO:0003015 heart process	1	0.242118	0.245	0.077	Biological Process	GO:0003015	heart process	0.242118	0.557788	0	1	1	13
GO:0006544 glycine metabolic process	1	0.242118	0.245	0.077	Biological Process	GO:0006544	glycine metabolic process	0.242118	0.557788	1	0	1	13
GO:0006809 nitric oxide biosynthetic process	1	0.242118	0.245	0.077	Biological Process	GO:0006809	nitric oxide biosynthetic process	0.242118	0.557788	0	1	1	13
GO:0006941 striated muscle contraction	1	0.242118	0.245	0.077	Biological Process	GO:0006941	striated muscle contraction	0.242118	0.557788	0	1	1	13
GO:0009395 phospholipid catabolic process	1	0.242118	0.245	0.077	Biological Process	GO:0009395	phospholipid catabolic process	0.242118	0.557788	0	1	1	13
GO:0009445 putrescine metabolic process	1	0.242118	0.245	0.077	Biological Process	GO:0009445	putrescine metabolic process	0.242118	0.557788	0	1	1	13
GO:0009446 putrescine biosynthetic process	1	0.242118	0.245	0.077	Biological Process	GO:0009446	putrescine biosynthetic process	0.242118	0.557788	0	1	1	13
GO:0010204 defense response signaling pathway, resistance gene-independent	1	0.242118	0.245	0.077	Biological Process	GO:0010204	defense response signaling pathway, resistance gene-independent	0.242118	0.557788	0	1	1	13
GO:0031539 positive regulation of anthocyanin metabolic process	1	0.242118	0.245	0.077	Biological Process	GO:0031539	positive regulation of anthocyanin metabolic process	0.242118	0.557788	1	0	1	13
GO:0043268 positive regulation of potassium ion transport	1	0.242118	0.245	0.077	Biological Process	GO:0043268	positive regulation of potassium ion transport	0.242118	0.557788	0	1	1	13
GO:0043617 cellular response to sucrose starvation	1	0.242118	0.245	0.077	Biological Process	GO:0043617	cellular response to sucrose starvation	0.242118	0.557788	1	0	1	13
GO:0046487 glyoxylate metabolic process	1	0.242118	0.245	0.077	Biological Process	GO:0046487	glyoxylate metabolic process	0.242118	0.557788	0	1	1	13
GO:0046883 regulation of hormone secretion	1	0.242118	0.245	0.077	Biological Process	GO:0046883	regulation of hormone secretion	0.242118	0.557788	0	1	1	13
GO:0048759 xylem vessel member cell differentiation	1	0.242118	0.245	0.077	Biological Process	GO:0048759	xylem vessel member cell differentiation	0.242118	0.557788	0	1	1	13
GO:0060047 heart contraction	1	0.242118	0.245	0.077	Biological Process	GO:0060047	heart contraction	0.242118	0.557788	0	1	1	13
GO:0060048 cardiac muscle contraction	1	0.242118	0.245	0.077	Biological Process	GO:0060048	cardiac muscle contraction	0.242118	0.557788	0	1	1	13
GO:0061008 hepaticobiliary system development	1	0.242118	0.245	0.077	Biological Process	GO:0061008	hepaticobiliary system development	0.242118	0.557788	0	1	1	13
GO:1901019 regulation of calcium ion transmembrane transporter activity	1	0.242118	0.245	0.077	Biological Process	GO:1901019	regulation of calcium ion transmembrane transporter activity	0.242118	0.557788	0	1	1	13
GO:1903522 regulation of blood circulation	1	0.242118	0.245	0.077	Biological Process	GO:1903522	regulation of blood circulation	0.242118	0.557788	0	1	1	13
GO:0016036 cellular response to phosphate starvation	4	0.2431	0.98	0.034	Biological Process	GO:0016036	cellular response to phosphate starvation	0.2431	0.559445	2	2	4	119
GO:0016042 lipid catabolic process	6	0.244333	1.471	0.03	Biological Process	GO:0016042	lipid catabolic process	0.244333	0.561605	3	3	6	199
GO:0048580 regulation of post-embryonic development	20	0.244566	4.902	0.025	Biological Process	GO:0048580	regulation of post-embryonic development	0.244566	0.561605	11	9	20	798
GO:0009746 response to hexose	5	0.245467	1.225	0.031	Biological Process	GO:0009746	response to hexose	0.245467	0.563068	3	2	5	159
GO:1901657 glycosyl compound metabolic process	12	0.245753	2.941	0.027	Biological Process	GO:1901657	glycosyl compound metabolic process	0.245753	0.563118	4	8	12	451
GO:0009965 leaf morphogenesis	5	0.249409	1.225	0.031	Biological Process	GO:0009965	leaf morphogenesis	0.249409	0.57025	2	3	5	160
GO:0010017 red or far-red light signaling pathway	3	0.249668	0.735	0.037	Biological Process	GO:0010017	red or far-red light signaling pathway	0.249668	0.57025	3	0	3	82
GO:0098661 inorganic anion transmembrane transport	3	0.249668	0.735	0.037	Biological Process	GO:0098661	inorganic anion transmembrane transport	0.249668	0.57025	0	3	3	82
GO:0051240 positive regulation of multicellular organismal process	9	0.252121	2.206	0.028	Biological Process	GO:0051240	positive regulation of multicellular organismal process	0.252121	0.57177	6	3	9	326
GO:0006829 zinc II ion transport	2	0.253153	0.49	0.043	Biological Process	GO:0006829	zinc II ion transport	0.253153	0.57177	2	0	2	46
GO:0016122 xanthophyll metabolic process	2	0.253153	0.49	0.043	Biological Process	GO:0016122	xanthophyll metabolic process	0.253153	0.57177	1	1	2	46
GO:0042133 neurotransmitter metabolic process	2	0.253153	0.49	0.043	Biological Process	GO:0042133	neurotransmitter metabolic process	0.253153	0.57177	1	1	2	46
GO:0034284 response to monosaccharide	5	0.253366	1.225	0.031	Biological Process	GO:0034284	response to monosaccharide	0.253366	0.57177	3	2	5	161
GO:0021700 developmental maturation	10	0.253848	2.451	0.027	Biological Process	GO:0021700	developmental maturation	0.253848	0.57177	5	5	10	369
GO:0071370 cellular response to gibberellin stimulus	4	0.256898	0.98	0.033	Biological Process	GO:0071370	cellular response to gibberellin stimulus	0.256898	0.57177	2	2	4	122
GO:0003002 regionalization	9	0.257614	2.206	0.027	Biological Process	GO:0003002	regionalization	0.257614	0.57177	5	4	9	328
GO:0002154 thyroid hormone mediated signaling pathway	1	0.258115	0.245	0.071	Biological Process	GO:0002154	thyroid hormone mediated signaling pathway	0.258115	0.57177	0	1	1	14
GO:0002155 regulation of thyroid hormone mediated signaling pathway	1	0.258115	0.245	0.071	Biological Process	GO:0002155	regulation of thyroid hormone mediated signaling pathway	0.258115	0.57177	0	1	1	14
GO:0002254 kinin cascade	1	0.258115	0.245	0.071	Biological Process	GO:0002254	kinin cascade	0.258115	0.57177	0	1	1	14
GO:0002353 plasma kallikrein-kinin cascade	1	0.258115	0.245	0.071	Biological Process	GO:0002353	plasma kallikrein-kinin cascade	0.258115	0.57177	0	1	1	14
GO:0002526 acute inflammatory response	1	0.258115	0.245	0.071	Biological Process	GO:0002526	acute inflammatory response	0.258115	0.57177	0	1	1	14
GO:0007492 endoderm development	1	0.258115	0.245	0.071	Biological Process	GO:0007492	endoderm development	0.258115	0.57177	0	1	1	14
GO:0009970 cellular response to sulfate starvation	1	0.258115	0.245	0.071	Biological Process	GO:0009970	cellular response to sulfate starvation	0.258115	0.57177	0	1	1	14
GO:0015798 myo-inositol transport	1	0.258115	0.245	0.071	Biological Process	GO:0015798	myo-inositol transport	0.258115	0.57177	1	0	1	14
GO:0019320 hexose catabolic process	1	0.258115	0.245	0.071	Biological Process	GO:0019320	hexose catabolic process	0.258115	0.57177	0	1	1	14
GO:0030072 peptide hormone secretion	1	0.258115	0.245	0.071	Biological Process	GO:0030072	peptide hormone secretion	0.258115	0.57177	0	1	1	14
GO:0030073 insulin secretion	1	0.258115	0.245	0.071	Biological Process	GO:0030073	insulin secretion	0.258115	0.57177	0	1	1	14
GO:0030178 negative regulation of Wnt signaling pathway	1	0.258115	0.245	0.071	Biological Process	GO:0030178	negative regulation of Wnt signaling pathway	0.258115	0.57177	0	1	1	14
GO:0035567 non-canonical Wnt signaling pathway	1	0.258115	0.245	0.071	Biological Process	GO:0035567	non-canonical Wnt signaling pathway	0.258115	0.57177	0	1	1	14
GO:0035864 response to potassium ion	1	0.258115	0.245	0.071	Biological Process	GO:0035864	response to potassium ion	0.258115	0.57177	1	0	1	14
GO:0043102 amino acid salvage	1	0.258115	0.245	0.071	Biological Process	GO:0043102	amino acid salvage	0.258115	0.57177	1	0	1	14
GO:0050891 multicellular organismal water homeostasis	1	0.258115	0.245	0.071	Biological Process	GO:0050891	multicellular organismal water homeostasis	0.258115	0.57177	1	0	1	14
GO:0070534 protein K63-linked ubiquitination	1	0.258115	0.245	0.071	Biological Process	GO:0070534	protein K63-linked ubiquitination	0.258115	0.57177	1	0	1	14
GO:0071267 L-methionine salvage	1	0.258115	0.245	0.071	Biological Process	GO:0071267	L-methionine salvage	0.258115	0.57177	1	0	1	14
GO:0072376 protein activation cascade	1	0.258115	0.245	0.071	Biological Process	GO:0072376	protein activation cascade	0.258115	0.57177	0	1	1	14
GO:0090090 negative regulation of canonical Wnt signaling pathway	1	0.258115	0.245	0.071	Biological Process	GO:0090090	negative regulation of canonical Wnt signaling pathway	0.258115	0.57177	0	1	1	14
GO:2000067 regulation of root morphogenesis	1	0.258115	0.245	0.071	Biological Process	GO:2000067	regulation of root morphogenesis	0.258115	0.57177	0	1	1	14
GO:0004364 glutathione transferase activity	2	0.265528	0.548	0.043	Molecular Function	GO:0004364	glutathione transferase activity	0.265528	0.573474	1	1	2	46
GO:0070008 serine-type exopeptidase activity	2	0.265528	0.548	0.043	Molecular Function	GO:0070008	serine-type exopeptidase activity	0.265528	0.573474	0	2	2	46
GO:0005242 inward rectifier potassium channel activity	1	0.265763	0.274	0.071	Molecular Function	GO:0005242	inward rectifier potassium channel activity	0.265763	0.573474	0	1	1	14
GO:0005365 myo-inositol transmembrane transporter activity	1	0.265763	0.274	0.071	Molecular Function	GO:0005365	myo-inositol transmembrane transporter activity	0.265763	0.573474	1	0	1	14
GO:0016841 ammonia-lyase activity	1	0.265763	0.274	0.071	Molecular Function	GO:0016841	ammonia-lyase activity	0.265763	0.573474	0	1	1	14
GO:0046975 histone methyltransferase activity (H3-K36 specific)	1	0.265763	0.274	0.071	Molecular Function	GO:0046975	histone methyltransferase activity (H3-K36 specific)	0.265763	0.573474	0	1	1	14
GO:0070405 ammonium ion binding	1	0.265763	0.274	0.071	Molecular Function	GO:0070405	ammonium ion binding	0.265763	0.573474	1	0	1	14
GO:0051119 sugar transmembrane transporter activity	4	0.266641	1.096	0.033	Molecular Function	GO:0051119	sugar transmembrane transporter activity	0.266641	0.573474	2	2	4	120
GO:0010256 endomembrane system organization	5	0.261328	1.225	0.031	Biological Process	GO:0010256	endomembrane system organization	0.261328	0.578287	1	4	5	163
GO:0016879 ligase activity, forming carbon-nitrogen bonds	3	0.271531	0.822	0.036	Molecular Function	GO:0016879	ligase activity, forming carbon-nitrogen bonds	0.271531	0.581852	3	0	3	83
GO:0006720 isoprenoid metabolic process	10	0.264224	2.451	0.027	Biological Process	GO:0006720	isoprenoid metabolic process	0.264224	0.584088	5	5	10	373
GO:0015085 calcium ion transmembrane transporter activity	4	0.281177	1.096	0.033	Molecular Function	GO:0015085	calcium ion transmembrane transporter activity	0.281177	0.586653	0	4	4	123
GO:0016405 CoA-ligase activity	2	0.281775	0.548	0.042	Molecular Function	GO:0016405	CoA-ligase activity	0.281775	0.586653	0	2	2	48
GO:0004629 phospholipase C activity	1	0.281794	0.274	0.067	Molecular Function	GO:0004629	phospholipase C activity	0.281794	0.586653	0	1	1	15
GO:0005049 nuclear export signal receptor activity	1	0.281794	0.274	0.067	Molecular Function	GO:0005049	nuclear export signal receptor activity	0.281794	0.586653	0	1	1	15
GO:0008061 chitin binding	1	0.281794	0.274	0.067	Molecular Function	GO:0008061	chitin binding	0.281794	0.586653	0	1	1	15
GO:0008519 ammonium transmembrane transporter activity	1	0.281794	0.274	0.067	Molecular Function	GO:0008519	ammonium transmembrane transporter activity	0.281794	0.586653	1	0	1	15
GO:0015120 phosphoglycerate transmembrane transporter activity	1	0.281794	0.274	0.067	Molecular Function	GO:0015120	phosphoglycerate transmembrane transporter activity	0.281794	0.586653	0	1	1	15
GO:0016783 sulfurtransferase activity	1	0.281794	0.274	0.067	Molecular Function	GO:0016783	sulfurtransferase activity	0.281794	0.586653	1	0	1	15
GO:0090626 plant epidermis morphogenesis	4	0.266183	0.98	0.032	Biological Process	GO:0090626	plant epidermis morphogenesis	0.266183	0.587438	0	4	4	124
GO:0044707 single-multicellular organism process	105	0.266291	25.735	0.022	Biological Process	GO:0044707	single-multicellular organism process	0.266291	0.587438	46	59	105	4703
GO:0016126 sterol biosynthetic process	2	0.268856	0.49	0.042	Biological Process	GO:0016126	sterol biosynthetic process	0.268856	0.588119	1	1	2	48
GO:0010431 seed maturation	4	0.270848	0.98	0.032	Biological Process	GO:0010431	seed maturation	0.270848	0.588119	2	2	4	125
GO:0010646 regulation of cell communication	24	0.272355	5.882	0.024	Biological Process	GO:0010646	regulation of cell communication	0.272355	0.588119	7	17	24	992
GO:0010218 response to far red light	3	0.272457	0.735	0.035	Biological Process	GO:0010218	response to far red light	0.272457	0.588119	3	0	3	86
GO:0043269 regulation of ion transport	3	0.272457	0.735	0.035	Biological Process	GO:0043269	regulation of ion transport	0.272457	0.588119	1	2	3	86
GO:0006937 regulation of muscle contraction	1	0.273775	0.245	0.067	Biological Process	GO:0006937	regulation of muscle contraction	0.273775	0.588119	0	1	1	15
GO:0010106 cellular response to iron ion starvation	1	0.273775	0.245	0.067	Biological Process	GO:0010106	cellular response to iron ion starvation	0.273775	0.588119	1	0	1	15
GO:0010522 regulation of calcium ion transport into cytosol	1	0.273775	0.245	0.067	Biological Process	GO:0010522	regulation of calcium ion transport into cytosol	0.273775	0.588119	0	1	1	15
GO:0015713 phosphoglycerate transport	1	0.273775	0.245	0.067	Biological Process	GO:0015713	phosphoglycerate transport	0.273775	0.588119	0	1	1	15
GO:0019336 phenol-containing compound catabolic process	1	0.273775	0.245	0.067	Biological Process	GO:0019336	phenol-containing compound catabolic process	0.273775	0.588119	0	1	1	15
GO:0030026 cellular manganese ion homeostasis	1	0.273775	0.245	0.067	Biological Process	GO:0030026	cellular manganese ion homeostasis	0.273775	0.588119	1	0	1	15
GO:0032507 maintenance of protein location in cell	1	0.273775	0.245	0.067	Biological Process	GO:0032507	maintenance of protein location in cell	0.273775	0.588119	0	1	1	15
GO:0033321 homomethionine metabolic process	1	0.273775	0.245	0.067	Biological Process	GO:0033321	homomethionine metabolic process	0.273775	0.588119	1	0	1	15
GO:0033506 glucosinolate biosynthetic process from homomethionine	1	0.273775	0.245	0.067	Biological Process	GO:0033506	glucosinolate biosynthetic process from homomethionine	0.273775	0.588119	1	0	1	15
GO:0045185 maintenance of protein location	1	0.273775	0.245	0.067	Biological Process	GO:0045185	maintenance of protein location	0.273775	0.588119	0	1	1	15
GO:0046365 monosaccharide catabolic process	1	0.273775	0.245	0.067	Biological Process	GO:0046365	monosaccharide catabolic process	0.273775	0.588119	0	1	1	15
GO:0046879 hormone secretion	1	0.273775	0.245	0.067	Biological Process	GO:0046879	hormone secretion	0.273775	0.588119	0	1	1	15
GO:0051279 regulation of release of sequestered calcium ion into cytosol	1	0.273775	0.245	0.067	Biological Process	GO:0051279	regulation of release of sequestered calcium ion into cytosol	0.273775	0.588119	0	1	1	15
GO:0072488 ammonium transmembrane transport	1	0.273775	0.245	0.067	Biological Process	GO:0072488	ammonium transmembrane transport	0.273775	0.588119	1	0	1	15
GO:0086001 cardiac muscle cell action potential	1	0.273775	0.245	0.067	Biological Process	GO:0086001	cardiac muscle cell action potential	0.273775	0.588119	0	1	1	15
GO:0086012 membrane depolarization during cardiac muscle cell action potential	1	0.273775	0.245	0.067	Biological Process	GO:0086012	membrane depolarization during cardiac muscle cell action potential	0.273775	0.588119	0	1	1	15
GO:0090279 regulation of calcium ion import	1	0.273775	0.245	0.067	Biological Process	GO:0090279	regulation of calcium ion import	0.273775	0.588119	0	1	1	15
GO:0098901 regulation of cardiac muscle cell action potential	1	0.273775	0.245	0.067	Biological Process	GO:0098901	regulation of cardiac muscle cell action potential	0.273775	0.588119	0	1	1	15
GO:1903169 regulation of calcium ion transmembrane transport	1	0.273775	0.245	0.067	Biological Process	GO:1903169	regulation of calcium ion transmembrane transport	0.273775	0.588119	0	1	1	15
GO:1903513 endoplasmic reticulum to cytosol transport	1	0.273775	0.245	0.067	Biological Process	GO:1903513	endoplasmic reticulum to cytosol transport	0.273775	0.588119	0	1	1	15
GO:2001259 positive regulation of cation channel activity	1	0.273775	0.245	0.067	Biological Process	GO:2001259	positive regulation of cation channel activity	0.273775	0.588119	0	1	1	15
GO:0009887 organ morphogenesis	9	0.274318	2.206	0.027	Biological Process	GO:0009887	organ morphogenesis	0.274318	0.588372	4	5	9	334
GO:0009966 regulation of signal transduction	22	0.274445	5.392	0.024	Biological Process	GO:0009966	regulation of signal transduction	0.274445	0.588372	7	15	22	904
GO:0046854 phosphatidylinositol phosphorylation	2	0.276706	0.49	0.041	Biological Process	GO:0046854	phosphatidylinositol phosphorylation	0.276706	0.592029	0	2	2	49
GO:1900673 olefin metabolic process	2	0.276706	0.49	0.041	Biological Process	GO:1900673	olefin metabolic process	0.276706	0.592029	1	1	2	49
GO:0043200 response to amino acid	3	0.27819	0.735	0.034	Biological Process	GO:0043200	response to amino acid	0.27819	0.594011	0	3	3	87
GO:0051235 maintenance of location	3	0.27819	0.735	0.034	Biological Process	GO:0051235	maintenance of location	0.27819	0.594011	1	2	3	87
GO:1901698 response to nitrogen compound	18	0.281334	4.412	0.025	Biological Process	GO:1901698	response to nitrogen compound	0.281334	0.599824	5	13	18	730
GO:0009914 hormone transport	5	0.281475	1.225	0.03	Biological Process	GO:0009914	hormone transport	0.281475	0.599824	2	3	5	168
GO:0006885 regulation of pH	3	0.283935	0.735	0.034	Biological Process	GO:0006885	regulation of pH	0.283935	0.601056	1	2	3	88
GO:0009101 glycoprotein biosynthetic process	5	0.285542	1.225	0.03	Biological Process	GO:0009101	glycoprotein biosynthetic process	0.285542	0.601056	2	3	5	169
GO:0002793 positive regulation of peptide secretion	1	0.289105	0.245	0.062	Biological Process	GO:0002793	positive regulation of peptide secretion	0.289105	0.601056	0	1	1	16
GO:0006285 base-excision repair, AP site formation	1	0.289105	0.245	0.062	Biological Process	GO:0006285	base-excision repair, AP site formation	0.289105	0.601056	1	0	1	16
GO:0006572 tyrosine catabolic process	1	0.289105	0.245	0.062	Biological Process	GO:0006572	tyrosine catabolic process	0.289105	0.601056	1	0	1	16
GO:0009405 pathogenesis	1	0.289105	0.245	0.062	Biological Process	GO:0009405	pathogenesis	0.289105	0.601056	0	1	1	16
GO:0009697 salicylic acid biosynthetic process	1	0.289105	0.245	0.062	Biological Process	GO:0009697	salicylic acid biosynthetic process	0.289105	0.601056	0	1	1	16
GO:0015717 triose phosphate transport	1	0.289105	0.245	0.062	Biological Process	GO:0015717	triose phosphate transport	0.289105	0.601056	0	1	1	16
GO:0015791 polyol transport	1	0.289105	0.245	0.062	Biological Process	GO:0015791	polyol transport	0.289105	0.601056	1	0	1	16
GO:0019218 regulation of steroid metabolic process	1	0.289105	0.245	0.062	Biological Process	GO:0019218	regulation of steroid metabolic process	0.289105	0.601056	0	1	1	16
GO:0030261 chromosome condensation	1	0.289105	0.245	0.062	Biological Process	GO:0030261	chromosome condensation	0.289105	0.601056	1	0	1	16
GO:0035436 triose phosphate transmembrane transport	1	0.289105	0.245	0.062	Biological Process	GO:0035436	triose phosphate transmembrane transport	0.289105	0.601056	0	1	1	16
GO:0042873 aldonate transport	1	0.289105	0.245	0.062	Biological Process	GO:0042873	aldonate transport	0.289105	0.601056	0	1	1	16
GO:0045827 negative regulation of isoprenoid metabolic process	1	0.289105	0.245	0.062	Biological Process	GO:0045827	negative regulation of isoprenoid metabolic process	0.289105	0.601056	1	0	1	16
GO:0050714 positive regulation of protein secretion	1	0.289105	0.245	0.062	Biological Process	GO:0050714	positive regulation of protein secretion	0.289105	0.601056	0	1	1	16
GO:0051899 membrane depolarization	1	0.289105	0.245	0.062	Biological Process	GO:0051899	membrane depolarization	0.289105	0.601056	0	1	1	16
GO:0051924 regulation of calcium ion transport	1	0.289105	0.245	0.062	Biological Process	GO:0051924	regulation of calcium ion transport	0.289105	0.601056	0	1	1	16
GO:0070601 centromeric sister chromatid cohesion	1	0.289105	0.245	0.062	Biological Process	GO:0070601	centromeric sister chromatid cohesion	0.289105	0.601056	1	0	1	16
GO:0070726 cell wall assembly	1	0.289105	0.245	0.062	Biological Process	GO:0070726	cell wall assembly	0.289105	0.601056	0	1	1	16
GO:0071491 cellular response to red light	1	0.289105	0.245	0.062	Biological Process	GO:0071491	cellular response to red light	0.289105	0.601056	1	0	1	16
GO:0071668 plant-type cell wall assembly	1	0.289105	0.245	0.062	Biological Process	GO:0071668	plant-type cell wall assembly	0.289105	0.601056	0	1	1	16
GO:0086010 membrane depolarization during action potential	1	0.289105	0.245	0.062	Biological Process	GO:0086010	membrane depolarization during action potential	0.289105	0.601056	0	1	1	16
GO:0090257 regulation of muscle system process	1	0.289105	0.245	0.062	Biological Process	GO:0090257	regulation of muscle system process	0.289105	0.601056	0	1	1	16
GO:0098900 regulation of action potential	1	0.289105	0.245	0.062	Biological Process	GO:0098900	regulation of action potential	0.289105	0.601056	0	1	1	16
GO:1902652 secondary alcohol metabolic process	1	0.289105	0.245	0.062	Biological Process	GO:1902652	secondary alcohol metabolic process	0.289105	0.601056	0	1	1	16
GO:0016878 acid-thiol ligase activity	2	0.289888	0.548	0.041	Molecular Function	GO:0016878	acid-thiol ligase activity	0.289888	0.601363	0	2	2	49
GO:0015672 monovalent inorganic cation transport	11	0.292168	2.696	0.026	Biological Process	GO:0015672	monovalent inorganic cation transport	0.292168	0.606111	3	8	11	427
GO:0001676 long-chain fatty acid metabolic process	2	0.292389	0.49	0.039	Biological Process	GO:0001676	long-chain fatty acid metabolic process	0.292389	0.606111	0	2	2	51
GO:0016132 brassinosteroid biosynthetic process	2	0.292389	0.49	0.039	Biological Process	GO:0016132	brassinosteroid biosynthetic process	0.292389	0.606111	1	1	2	51
GO:0008234 cysteine-type peptidase activity	4	0.295832	1.096	0.032	Molecular Function	GO:0008234	cysteine-type peptidase activity	0.295832	0.606355	0	4	4	126
GO:0015166 polyol transmembrane transporter activity	1	0.297477	0.274	0.062	Molecular Function	GO:0015166	polyol transmembrane transporter activity	0.297477	0.606355	1	0	1	16
GO:0042879 aldonate transmembrane transporter activity	1	0.297477	0.274	0.062	Molecular Function	GO:0042879	aldonate transmembrane transporter activity	0.297477	0.606355	0	1	1	16
GO:0070006 metalloaminopeptidase activity	1	0.297477	0.274	0.062	Molecular Function	GO:0070006	metalloaminopeptidase activity	0.297477	0.606355	0	1	1	16
GO:0071917 triose-phosphate transmembrane transporter activity	1	0.297477	0.274	0.062	Molecular Function	GO:0071917	triose-phosphate transmembrane transporter activity	0.297477	0.606355	0	1	1	16
GO:0044282 small molecule catabolic process	9	0.294191	2.206	0.026	Biological Process	GO:0044282	small molecule catabolic process	0.294191	0.609253	5	4	9	341
GO:0005102 receptor binding	6	0.302105	1.644	0.029	Molecular Function	GO:0005102	receptor binding	0.302105	0.613651	0	6	6	208
GO:0009314 response to radiation	31	0.298071	7.598	0.023	Biological Process	GO:0009314	response to radiation	0.298071	0.615444	20	11	31	1324
GO:0000272 polysaccharide catabolic process	3	0.301224	0.735	0.033	Biological Process	GO:0000272	polysaccharide catabolic process	0.301224	0.615444	1	2	3	91
GO:0030865 cortical cytoskeleton organization	3	0.301224	0.735	0.033	Biological Process	GO:0030865	cortical cytoskeleton organization	0.301224	0.615444	0	3	3	91
GO:0048767 root hair elongation	3	0.301224	0.735	0.033	Biological Process	GO:0048767	root hair elongation	0.301224	0.615444	2	1	3	91
GO:0048443 stamen development	5	0.301913	1.225	0.029	Biological Process	GO:0048443	stamen development	0.301913	0.615444	3	2	5	173
GO:0048466 androecium development	5	0.301913	1.225	0.029	Biological Process	GO:0048466	androecium development	0.301913	0.615444	3	2	5	173
GO:0001508 action potential	1	0.304112	0.245	0.059	Biological Process	GO:0001508	action potential	0.304112	0.615444	0	1	1	17
GO:0003012 muscle system process	1	0.304112	0.245	0.059	Biological Process	GO:0003012	muscle system process	0.304112	0.615444	0	1	1	17
GO:0003341 cilium movement	1	0.304112	0.245	0.059	Biological Process	GO:0003341	cilium movement	0.304112	0.615444	0	1	1	17
GO:0006936 muscle contraction	1	0.304112	0.245	0.059	Biological Process	GO:0006936	muscle contraction	0.304112	0.615444	0	1	1	17
GO:0030323 respiratory tube development	1	0.304112	0.245	0.059	Biological Process	GO:0030323	respiratory tube development	0.304112	0.615444	0	1	1	17
GO:0030324 lung development	1	0.304112	0.245	0.059	Biological Process	GO:0030324	lung development	0.304112	0.615444	0	1	1	17
GO:0031930 mitochondria-nucleus signaling pathway	1	0.304112	0.245	0.059	Biological Process	GO:0031930	mitochondria-nucleus signaling pathway	0.304112	0.615444	1	0	1	17
GO:0035637 multicellular organismal signaling	1	0.304112	0.245	0.059	Biological Process	GO:0035637	multicellular organismal signaling	0.304112	0.615444	0	1	1	17
GO:0046459 short-chain fatty acid metabolic process	1	0.304112	0.245	0.059	Biological Process	GO:0046459	short-chain fatty acid metabolic process	0.304112	0.615444	0	1	1	17
GO:0048565 digestive tract development	1	0.304112	0.245	0.059	Biological Process	GO:0048565	digestive tract development	0.304112	0.615444	0	1	1	17
GO:0048577 negative regulation of short-day photoperiodism, flowering	1	0.304112	0.245	0.059	Biological Process	GO:0048577	negative regulation of short-day photoperiodism, flowering	0.304112	0.615444	1	0	1	17
GO:0050764 regulation of phagocytosis	1	0.304112	0.245	0.059	Biological Process	GO:0050764	regulation of phagocytosis	0.304112	0.615444	0	1	1	17
GO:0055070 copper ion homeostasis	1	0.304112	0.245	0.059	Biological Process	GO:0055070	copper ion homeostasis	0.304112	0.615444	1	0	1	17
GO:0055123 digestive system development	1	0.304112	0.245	0.059	Biological Process	GO:0055123	digestive system development	0.304112	0.615444	0	1	1	17
GO:0070544 histone H3-K36 demethylation	1	0.304112	0.245	0.059	Biological Process	GO:0070544	histone H3-K36 demethylation	0.304112	0.615444	0	1	1	17
GO:0071484 cellular response to light intensity	1	0.304112	0.245	0.059	Biological Process	GO:0071484	cellular response to light intensity	0.304112	0.615444	1	0	1	17
GO:0080148 negative regulation of response to water deprivation	1	0.304112	0.245	0.059	Biological Process	GO:0080148	negative regulation of response to water deprivation	0.304112	0.615444	1	0	1	17
GO:1901016 regulation of potassium ion transmembrane transporter activity	1	0.304112	0.245	0.059	Biological Process	GO:1901016	regulation of potassium ion transmembrane transporter activity	0.304112	0.615444	0	1	1	17
GO:0042753 positive regulation of circadian rhythm	2	0.308026	0.49	0.038	Biological Process	GO:0042753	positive regulation of circadian rhythm	0.308026	0.622184	2	0	2	53
GO:0046364 monosaccharide biosynthetic process	2	0.308026	0.49	0.038	Biological Process	GO:0046364	monosaccharide biosynthetic process	0.308026	0.622184	1	1	2	53
GO:0055067 monovalent inorganic cation homeostasis	4	0.308613	0.98	0.03	Biological Process	GO:0055067	monovalent inorganic cation homeostasis	0.308613	0.622778	1	3	4	133
GO:0098655 cation transmembrane transport	16	0.309242	3.922	0.024	Biological Process	GO:0098655	cation transmembrane transport	0.309242	0.623457	6	10	16	655
GO:0071695 anatomical structure maturation	8	0.309712	1.961	0.026	Biological Process	GO:0071695	anatomical structure maturation	0.309712	0.623815	4	4	8	303
GO:0016833 oxo-acid-lyase activity	1	0.312817	0.274	0.059	Molecular Function	GO:0016833	oxo-acid-lyase activity	0.312817	0.62509	0	1	1	17
GO:0030507 spectrin binding	1	0.312817	0.274	0.059	Molecular Function	GO:0030507	spectrin binding	0.312817	0.62509	0	1	1	17
GO:0051864 histone demethylase activity (H3-K36 specific)	1	0.312817	0.274	0.059	Molecular Function	GO:0051864	histone demethylase activity (H3-K36 specific)	0.312817	0.62509	0	1	1	17
GO:0015295 solute:proton symporter activity	3	0.313259	0.822	0.033	Molecular Function	GO:0015295	solute:proton symporter activity	0.313259	0.62509	1	2	3	90
GO:0004180 carboxypeptidase activity	2	0.314148	0.548	0.038	Molecular Function	GO:0004180	carboxypeptidase activity	0.314148	0.62509	0	2	2	52
GO:0016628 oxidoreductase activity, acting on the CH-CH group of donors, NAD or NADP as acceptor	2	0.314148	0.548	0.038	Molecular Function	GO:0016628	oxidoreductase activity, acting on the CH-CH group of donors, NAD or NADP as acceptor	0.314148	0.62509	2	0	2	52
GO:0044712 single-organism catabolic process	19	0.312845	4.657	0.024	Biological Process	GO:0044712	single-organism catabolic process	0.312845	0.629046	7	12	19	791
GO:0009809 lignin biosynthetic process	2	0.31582	0.49	0.037	Biological Process	GO:0009809	lignin biosynthetic process	0.31582	0.629046	2	0	2	54
GO:0051238 sequestering of metal ion	2	0.31582	0.49	0.037	Biological Process	GO:0051238	sequestering of metal ion	0.31582	0.629046	1	1	2	54
GO:0015718 monocarboxylic acid transport	3	0.318563	0.735	0.032	Biological Process	GO:0015718	monocarboxylic acid transport	0.318563	0.629046	0	3	3	94
GO:1901421 positive regulation of response to alcohol	3	0.318563	0.735	0.032	Biological Process	GO:1901421	positive regulation of response to alcohol	0.318563	0.629046	1	2	3	94
GO:0001822 kidney development	1	0.318803	0.245	0.056	Biological Process	GO:0001822	kidney development	0.318803	0.629046	0	1	1	18
GO:0009643 photosynthetic acclimation	1	0.318803	0.245	0.056	Biological Process	GO:0009643	photosynthetic acclimation	0.318803	0.629046	0	1	1	18
GO:0009901 anther dehiscence	1	0.318803	0.245	0.056	Biological Process	GO:0009901	anther dehiscence	0.318803	0.629046	0	1	1	18
GO:0010160 formation of organ boundary	1	0.318803	0.245	0.056	Biological Process	GO:0010160	formation of organ boundary	0.318803	0.629046	0	1	1	18
GO:0010371 regulation of gibberellin biosynthetic process	1	0.318803	0.245	0.056	Biological Process	GO:0010371	regulation of gibberellin biosynthetic process	0.318803	0.629046	1	0	1	18
GO:0048496 maintenance of organ identity	1	0.318803	0.245	0.056	Biological Process	GO:0048496	maintenance of organ identity	0.318803	0.629046	0	1	1	18
GO:0051208 sequestering of calcium ion	1	0.318803	0.245	0.056	Biological Process	GO:0051208	sequestering of calcium ion	0.318803	0.629046	0	1	1	18
GO:0051209 release of sequestered calcium ion into cytosol	1	0.318803	0.245	0.056	Biological Process	GO:0051209	release of sequestered calcium ion into cytosol	0.318803	0.629046	0	1	1	18
GO:0051282 regulation of sequestering of calcium ion	1	0.318803	0.245	0.056	Biological Process	GO:0051282	regulation of sequestering of calcium ion	0.318803	0.629046	0	1	1	18
GO:0051283 negative regulation of sequestering of calcium ion	1	0.318803	0.245	0.056	Biological Process	GO:0051283	negative regulation of sequestering of calcium ion	0.318803	0.629046	0	1	1	18
GO:0060402 calcium ion transport into cytosol	1	0.318803	0.245	0.056	Biological Process	GO:0060402	calcium ion transport into cytosol	0.318803	0.629046	0	1	1	18
GO:0060541 respiratory system development	1	0.318803	0.245	0.056	Biological Process	GO:0060541	respiratory system development	0.318803	0.629046	0	1	1	18
GO:0060828 regulation of canonical Wnt signaling pathway	1	0.318803	0.245	0.056	Biological Process	GO:0060828	regulation of canonical Wnt signaling pathway	0.318803	0.629046	0	1	1	18
GO:0097009 energy homeostasis	1	0.318803	0.245	0.056	Biological Process	GO:0097009	energy homeostasis	0.318803	0.629046	0	1	1	18
GO:0097553 calcium ion transmembrane import into cytosol	1	0.318803	0.245	0.056	Biological Process	GO:0097553	calcium ion transmembrane import into cytosol	0.318803	0.629046	0	1	1	18
GO:1901379 regulation of potassium ion transmembrane transport	1	0.318803	0.245	0.056	Biological Process	GO:1901379	regulation of potassium ion transmembrane transport	0.318803	0.629046	0	1	1	18
GO:1902656 calcium ion import into cytosol	1	0.318803	0.245	0.056	Biological Process	GO:1902656	calcium ion import into cytosol	0.318803	0.629046	0	1	1	18
GO:0007623 circadian rhythm	7	0.32014	1.716	0.027	Biological Process	GO:0007623	circadian rhythm	0.32014	0.631099	6	1	7	263
GO:0009908 flower development	20	0.322405	4.902	0.024	Biological Process	GO:0009908	flower development	0.322405	0.634976	9	11	20	841
GO:0019747 regulation of isoprenoid metabolic process	2	0.323594	0.49	0.036	Biological Process	GO:0019747	regulation of isoprenoid metabolic process	0.323594	0.635538	1	1	2	55
GO:0046834 lipid phosphorylation	2	0.323594	0.49	0.036	Biological Process	GO:0046834	lipid phosphorylation	0.323594	0.635538	0	2	2	55
GO:0071230 cellular response to amino acid stimulus	2	0.323594	0.49	0.036	Biological Process	GO:0071230	cellular response to amino acid stimulus	0.323594	0.635538	0	2	2	55
GO:0009615 response to virus	6	0.323883	1.471	0.027	Biological Process	GO:0009615	response to virus	0.323883	0.635538	1	5	6	221
GO:0044710 single-organism metabolic process	137	0.324824	33.578	0.022	Biological Process	GO:0044710	single-organism metabolic process	0.324824	0.636799	47	90	137	6272
GO:0001666 response to hypoxia	5	0.326723	1.225	0.028	Biological Process	GO:0001666	response to hypoxia	0.326723	0.639932	1	4	5	179
GO:0015291 secondary active transmembrane transporter activity	7	0.326064	1.918	0.027	Molecular Function	GO:0015291	secondary active transmembrane transporter activity	0.326064	0.643547	2	5	7	256
GO:0005487 nucleocytoplasmic transporter activity	1	0.327824	0.274	0.056	Molecular Function	GO:0005487	nucleocytoplasmic transporter activity	0.327824	0.643547	0	1	1	18
GO:0034722 gamma-glutamyl-peptidase activity	1	0.327824	0.274	0.056	Molecular Function	GO:0034722	gamma-glutamyl-peptidase activity	0.327824	0.643547	0	1	1	18
GO:0035250 UDP-galactosyltransferase activity	1	0.327824	0.274	0.056	Molecular Function	GO:0035250	UDP-galactosyltransferase activity	0.327824	0.643547	0	1	1	18
GO:0044003 modification by symbiont of host morphology or physiology	3	0.330132	0.735	0.031	Biological Process	GO:0044003	modification by symbiont of host morphology or physiology	0.330132	0.644299	1	2	3	96
GO:1901137 carbohydrate derivative biosynthetic process	15	0.33018	3.676	0.024	Biological Process	GO:1901137	carbohydrate derivative biosynthetic process	0.33018	0.644299	6	9	15	620
GO:0006006 glucose metabolic process	2	0.331345	0.49	0.036	Biological Process	GO:0006006	glucose metabolic process	0.331345	0.644299	1	1	2	56
GO:0098586 cellular response to virus	2	0.331345	0.49	0.036	Biological Process	GO:0098586	cellular response to virus	0.331345	0.644299	1	1	2	56
GO:0006863 purine nucleobase transport	1	0.333185	0.245	0.053	Biological Process	GO:0006863	purine nucleobase transport	0.333185	0.644299	1	0	1	19
GO:0007204 positive regulation of cytosolic calcium ion concentration	1	0.333185	0.245	0.053	Biological Process	GO:0007204	positive regulation of cytosolic calcium ion concentration	0.333185	0.644299	0	1	1	19
GO:0010115 regulation of abscisic acid biosynthetic process	1	0.333185	0.245	0.053	Biological Process	GO:0010115	regulation of abscisic acid biosynthetic process	0.333185	0.644299	0	1	1	19
GO:0010189 vitamin E biosynthetic process	1	0.333185	0.245	0.053	Biological Process	GO:0010189	vitamin E biosynthetic process	0.333185	0.644299	1	0	1	19
GO:0030111 regulation of Wnt signaling pathway	1	0.333185	0.245	0.053	Biological Process	GO:0030111	regulation of Wnt signaling pathway	0.333185	0.644299	0	1	1	19
GO:0042360 vitamin E metabolic process	1	0.333185	0.245	0.053	Biological Process	GO:0042360	vitamin E metabolic process	0.333185	0.644299	1	0	1	19
GO:0043090 amino acid import	1	0.333185	0.245	0.053	Biological Process	GO:0043090	amino acid import	0.333185	0.644299	0	1	1	19
GO:0060070 canonical Wnt signaling pathway	1	0.333185	0.245	0.053	Biological Process	GO:0060070	canonical Wnt signaling pathway	0.333185	0.644299	0	1	1	19
GO:0060401 cytosolic calcium ion transport	1	0.333185	0.245	0.053	Biological Process	GO:0060401	cytosolic calcium ion transport	0.333185	0.644299	0	1	1	19
GO:1904823 purine nucleobase transmembrane transport	1	0.333185	0.245	0.053	Biological Process	GO:1904823	purine nucleobase transmembrane transport	0.333185	0.644299	1	0	1	19
GO:1990267 response to transition metal nanoparticle	8	0.334762	1.961	0.026	Biological Process	GO:1990267	response to transition metal nanoparticle	0.334762	0.646506	4	4	8	311
GO:0006631 fatty acid metabolic process	9	0.334933	2.206	0.025	Biological Process	GO:0006631	fatty acid metabolic process	0.334933	0.646506	1	8	9	355
GO:0032844 regulation of homeostatic process	3	0.335915	0.735	0.031	Biological Process	GO:0032844	regulation of homeostatic process	0.335915	0.647229	1	2	3	97
GO:0071446 cellular response to salicylic acid stimulus	3	0.335915	0.735	0.031	Biological Process	GO:0071446	cellular response to salicylic acid stimulus	0.335915	0.647229	0	3	3	97
GO:0016129 phytosteroid biosynthetic process	2	0.339071	0.49	0.035	Biological Process	GO:0016129	phytosteroid biosynthetic process	0.339071	0.651543	1	1	2	57
GO:0035967 cellular response to topologically incorrect protein	2	0.339071	0.49	0.035	Biological Process	GO:0035967	cellular response to topologically incorrect protein	0.339071	0.651543	1	1	2	57
GO:0046839 phospholipid dephosphorylation	2	0.339071	0.49	0.035	Biological Process	GO:0046839	phospholipid dephosphorylation	0.339071	0.651543	0	2	2	57
GO:0008324 cation transmembrane transporter activity	15	0.335807	4.11	0.025	Molecular Function	GO:0008324	cation transmembrane transporter activity	0.335807	0.653951	6	9	15	602
GO:0001653 peptide receptor activity	1	0.342504	0.274	0.053	Molecular Function	GO:0001653	peptide receptor activity	0.342504	0.653951	1	0	1	19
GO:0004525 ribonuclease III activity	1	0.342504	0.274	0.053	Molecular Function	GO:0004525	ribonuclease III activity	0.342504	0.653951	1	0	1	19
GO:0005345 purine nucleobase transmembrane transporter activity	1	0.342504	0.274	0.053	Molecular Function	GO:0005345	purine nucleobase transmembrane transporter activity	0.342504	0.653951	1	0	1	19
GO:0032296 double-stranded RNA-specific ribonuclease activity	1	0.342504	0.274	0.053	Molecular Function	GO:0032296	double-stranded RNA-specific ribonuclease activity	0.342504	0.653951	1	0	1	19
GO:0043295 glutathione binding	1	0.342504	0.274	0.053	Molecular Function	GO:0043295	glutathione binding	0.342504	0.653951	0	1	1	19
GO:0045159 myosin II binding	1	0.342504	0.274	0.053	Molecular Function	GO:0045159	myosin II binding	0.342504	0.653951	0	1	1	19
GO:1900750 oligopeptide binding	1	0.342504	0.274	0.053	Molecular Function	GO:1900750	oligopeptide binding	0.342504	0.653951	0	1	1	19
GO:0046982 protein heterodimerization activity	3	0.343184	0.822	0.032	Molecular Function	GO:0046982	protein heterodimerization activity	0.343184	0.653951	2	1	3	95
GO:0009100 glycoprotein metabolic process	5	0.343382	1.225	0.027	Biological Process	GO:0009100	glycoprotein metabolic process	0.343382	0.654279	2	3	5	183
GO:0005992 trehalose biosynthetic process	2	0.34677	0.49	0.034	Biological Process	GO:0005992	trehalose biosynthetic process	0.34677	0.654279	1	1	2	58
GO:0010014 meristem initiation	2	0.34677	0.49	0.034	Biological Process	GO:0010014	meristem initiation	0.34677	0.654279	1	1	2	58
GO:1901570 fatty acid derivative biosynthetic process	2	0.34677	0.49	0.034	Biological Process	GO:1901570	fatty acid derivative biosynthetic process	0.34677	0.654279	1	1	2	58
GO:0001736 establishment of planar polarity	1	0.347264	0.245	0.05	Biological Process	GO:0001736	establishment of planar polarity	0.347264	0.654279	0	1	1	20
GO:0001738 morphogenesis of a polarized epithelium	1	0.347264	0.245	0.05	Biological Process	GO:0001738	morphogenesis of a polarized epithelium	0.347264	0.654279	0	1	1	20
GO:0003073 regulation of systemic arterial blood pressure	1	0.347264	0.245	0.05	Biological Process	GO:0003073	regulation of systemic arterial blood pressure	0.347264	0.654279	0	1	1	20
GO:0003085 negative regulation of systemic arterial blood pressure	1	0.347264	0.245	0.05	Biological Process	GO:0003085	negative regulation of systemic arterial blood pressure	0.347264	0.654279	0	1	1	20
GO:0006821 chloride transport	1	0.347264	0.245	0.05	Biological Process	GO:0006821	chloride transport	0.347264	0.654279	1	0	1	20
GO:0009942 longitudinal axis specification	1	0.347264	0.245	0.05	Biological Process	GO:0009942	longitudinal axis specification	0.347264	0.654279	1	0	1	20
GO:0015851 nucleobase transport	1	0.347264	0.245	0.05	Biological Process	GO:0015851	nucleobase transport	0.347264	0.654279	1	0	1	20
GO:0030968 endoplasmic reticulum unfolded protein response	1	0.347264	0.245	0.05	Biological Process	GO:0030968	endoplasmic reticulum unfolded protein response	0.347264	0.654279	1	0	1	20
GO:0045776 negative regulation of blood pressure	1	0.347264	0.245	0.05	Biological Process	GO:0045776	negative regulation of blood pressure	0.347264	0.654279	0	1	1	20
GO:0045828 positive regulation of isoprenoid metabolic process	1	0.347264	0.245	0.05	Biological Process	GO:0045828	positive regulation of isoprenoid metabolic process	0.347264	0.654279	0	1	1	20
GO:0048562 embryonic organ morphogenesis	1	0.347264	0.245	0.05	Biological Process	GO:0048562	embryonic organ morphogenesis	0.347264	0.654279	0	1	1	20
GO:0048645 organ formation	1	0.347264	0.245	0.05	Biological Process	GO:0048645	organ formation	0.347264	0.654279	0	1	1	20
GO:0051177 meiotic sister chromatid cohesion	1	0.347264	0.245	0.05	Biological Process	GO:0051177	meiotic sister chromatid cohesion	0.347264	0.654279	1	0	1	20
GO:0060055 angiogenesis involved in wound healing	1	0.347264	0.245	0.05	Biological Process	GO:0060055	angiogenesis involved in wound healing	0.347264	0.654279	0	1	1	20
GO:0071265 L-methionine biosynthetic process	1	0.347264	0.245	0.05	Biological Process	GO:0071265	L-methionine biosynthetic process	0.347264	0.654279	1	0	1	20
GO:1904064 positive regulation of cation transmembrane transport	1	0.347264	0.245	0.05	Biological Process	GO:1904064	positive regulation of cation transmembrane transport	0.347264	0.654279	0	1	1	20
GO:0009834 plant-type secondary cell wall biogenesis	3	0.347473	0.735	0.03	Biological Process	GO:0009834	plant-type secondary cell wall biogenesis	0.347473	0.654279	0	3	3	99
GO:0071804 cellular potassium ion transport	5	0.347557	1.225	0.027	Biological Process	GO:0071804	cellular potassium ion transport	0.347557	0.654279	1	4	5	184
GO:0071805 potassium ion transmembrane transport	5	0.347557	1.225	0.027	Biological Process	GO:0071805	potassium ion transmembrane transport	0.347557	0.654279	1	4	5	184
GO:0005788 endoplasmic reticulum lumen	3	0.123219	0.817	0.047	Cellular Component	GO:0005788	endoplasmic reticulum lumen	0.123219	0.656217	1	2	3	64
GO:0012511 monolayer-surrounded lipid storage body	1	0.126196	0.272	0.143	Cellular Component	GO:0012511	monolayer-surrounded lipid storage body	0.126196	0.656217	0	1	1	7
GO:0031074 nucleocytoplasmic shuttling complex	1	0.126196	0.272	0.143	Cellular Component	GO:0031074	nucleocytoplasmic shuttling complex	0.126196	0.656217	0	1	1	7
GO:0016860 intramolecular oxidoreductase activity	3	0.349162	0.822	0.031	Molecular Function	GO:0016860	intramolecular oxidoreductase activity	0.349162	0.663181	1	2	3	96
GO:0009555 pollen development	13	0.352888	3.186	0.024	Biological Process	GO:0009555	pollen development	0.352888	0.663728	5	8	13	540
GO:0051817 modification of morphology or physiology of other organism involved in symbiotic interaction	3	0.353245	0.735	0.03	Biological Process	GO:0051817	modification of morphology or physiology of other organism involved in symbiotic interaction	0.353245	0.663814	1	2	3	100
GO:0009932 cell tip growth	6	0.353759	1.471	0.026	Biological Process	GO:0009932	cell tip growth	0.353759	0.664193	3	3	6	229
GO:0009309 amine biosynthetic process	2	0.354438	0.49	0.034	Biological Process	GO:0009309	amine biosynthetic process	0.354438	0.664299	0	2	2	59
GO:0042401 cellular biogenic amine biosynthetic process	2	0.354438	0.49	0.034	Biological Process	GO:0042401	cellular biogenic amine biosynthetic process	0.354438	0.664299	0	2	2	59
GO:0015205 nucleobase transmembrane transporter activity	1	0.356864	0.274	0.05	Molecular Function	GO:0015205	nucleobase transmembrane transporter activity	0.356864	0.668896	1	0	1	20
GO:0016157 sucrose synthase activity	1	0.356864	0.274	0.05	Molecular Function	GO:0016157	sucrose synthase activity	0.356864	0.668896	0	1	1	20
GO:0016884 carbon-nitrogen ligase activity, with glutamine as amido-N-donor	1	0.356864	0.274	0.05	Molecular Function	GO:0016884	carbon-nitrogen ligase activity, with glutamine as amido-N-donor	0.356864	0.668896	1	0	1	20
GO:0044325 ion channel binding	1	0.356864	0.274	0.05	Molecular Function	GO:0044325	ion channel binding	0.356864	0.668896	0	1	1	20
GO:0004675 transmembrane receptor protein serine/threonine kinase activity	7	0.357888	1.918	0.026	Molecular Function	GO:0004675	transmembrane receptor protein serine/threonine kinase activity	0.357888	0.668896	2	5	7	265
GO:0006596 polyamine biosynthetic process	1	0.361046	0.245	0.048	Biological Process	GO:0006596	polyamine biosynthetic process	0.361046	0.669617	0	1	1	21
GO:0007164 establishment of tissue polarity	1	0.361046	0.245	0.048	Biological Process	GO:0007164	establishment of tissue polarity	0.361046	0.669617	0	1	1	21
GO:0009864 induced systemic resistance, jasmonic acid mediated signaling pathway	1	0.361046	0.245	0.048	Biological Process	GO:0009864	induced systemic resistance, jasmonic acid mediated signaling pathway	0.361046	0.669617	0	1	1	21
GO:0032411 positive regulation of transporter activity	1	0.361046	0.245	0.048	Biological Process	GO:0032411	positive regulation of transporter activity	0.361046	0.669617	0	1	1	21
GO:0032414 positive regulation of ion transmembrane transporter activity	1	0.361046	0.245	0.048	Biological Process	GO:0032414	positive regulation of ion transmembrane transporter activity	0.361046	0.669617	0	1	1	21
GO:0043112 receptor metabolic process	1	0.361046	0.245	0.048	Biological Process	GO:0043112	receptor metabolic process	0.361046	0.669617	0	1	1	21
GO:0043534 blood vessel endothelial cell migration	1	0.361046	0.245	0.048	Biological Process	GO:0043534	blood vessel endothelial cell migration	0.361046	0.669617	0	1	1	21
GO:0043535 regulation of blood vessel endothelial cell migration	1	0.361046	0.245	0.048	Biological Process	GO:0043535	regulation of blood vessel endothelial cell migration	0.361046	0.669617	0	1	1	21
GO:0045144 meiotic sister chromatid segregation	1	0.361046	0.245	0.048	Biological Process	GO:0045144	meiotic sister chromatid segregation	0.361046	0.669617	1	0	1	21
GO:0048654 anther morphogenesis	1	0.361046	0.245	0.048	Biological Process	GO:0048654	anther morphogenesis	0.361046	0.669617	1	0	1	21
GO:0048655 anther wall tapetum morphogenesis	1	0.361046	0.245	0.048	Biological Process	GO:0048655	anther wall tapetum morphogenesis	0.361046	0.669617	1	0	1	21
GO:0050878 regulation of body fluid levels	1	0.361046	0.245	0.048	Biological Process	GO:0050878	regulation of body fluid levels	0.361046	0.669617	1	0	1	21
GO:0051213 dioxygenase activity	4	0.360106	1.096	0.029	Molecular Function	GO:0051213	dioxygenase activity	0.360106	0.670217	0	4	4	139
GO:0004197 cysteine-type endopeptidase activity	3	0.361099	0.822	0.031	Molecular Function	GO:0004197	cysteine-type endopeptidase activity	0.361099	0.670217	0	3	3	98
GO:0016722 oxidoreductase activity, oxidizing metal ions	2	0.362032	0.548	0.034	Molecular Function	GO:0016722	oxidoreductase activity, oxidizing metal ions	0.362032	0.670217	1	1	2	58
GO:0055046 microgametogenesis	3	0.364769	0.735	0.029	Biological Process	GO:0055046	microgametogenesis	0.364769	0.675346	2	1	3	102
GO:0071367 cellular response to brassinosteroid stimulus	3	0.364769	0.735	0.029	Biological Process	GO:0071367	cellular response to brassinosteroid stimulus	0.364769	0.675346	2	1	3	102
GO:1901677 phosphate transmembrane transporter activity	3	0.367056	0.822	0.03	Molecular Function	GO:1901677	phosphate transmembrane transporter activity	0.367056	0.67596	0	3	3	99
GO:0004177 aminopeptidase activity	2	0.369899	0.548	0.034	Molecular Function	GO:0004177	aminopeptidase activity	0.369899	0.67596	0	2	2	59
GO:0016645 oxidoreductase activity, acting on the CH-NH group of donors	2	0.369899	0.548	0.034	Molecular Function	GO:0016645	oxidoreductase activity, acting on the CH-NH group of donors	0.369899	0.67596	0	2	2	59
GO:0004144 diacylglycerol O-acyltransferase activity	1	0.370911	0.274	0.048	Molecular Function	GO:0004144	diacylglycerol O-acyltransferase activity	0.370911	0.67596	0	1	1	21
GO:0008308 voltage-gated anion channel activity	1	0.370911	0.274	0.048	Molecular Function	GO:0008308	voltage-gated anion channel activity	0.370911	0.67596	1	0	1	21
GO:1902578 single-organism localization	70	0.367946	17.157	0.022	Biological Process	GO:1902578	single-organism localization	0.367946	0.680637	29	41	70	3181
GO:0043562 cellular response to nitrogen levels	2	0.369677	0.49	0.033	Biological Process	GO:0043562	cellular response to nitrogen levels	0.369677	0.683245	1	1	2	61
GO:0042545 cell wall modification	3	0.370519	0.735	0.029	Biological Process	GO:0042545	cell wall modification	0.370519	0.684208	3	0	3	103
GO:0048511 rhythmic process	7	0.371408	1.716	0.025	Biological Process	GO:0048511	rhythmic process	0.371408	0.685085	6	1	7	278
GO:0030154 cell differentiation	28	0.373464	6.863	0.023	Biological Process	GO:0030154	cell differentiation	0.373464	0.685085	12	16	28	1235
GO:0009074 aromatic amino acid family catabolic process	1	0.374538	0.245	0.045	Biological Process	GO:0009074	aromatic amino acid family catabolic process	0.374538	0.685085	1	0	1	22
GO:0010453 regulation of cell fate commitment	1	0.374538	0.245	0.045	Biological Process	GO:0010453	regulation of cell fate commitment	0.374538	0.685085	0	1	1	22
GO:0035148 tube formation	1	0.374538	0.245	0.045	Biological Process	GO:0035148	tube formation	0.374538	0.685085	0	1	1	22
GO:0046825 regulation of protein export from nucleus	1	0.374538	0.245	0.045	Biological Process	GO:0046825	regulation of protein export from nucleus	0.374538	0.685085	0	1	1	22
GO:0048354 mucilage biosynthetic process involved in seed coat development	1	0.374538	0.245	0.045	Biological Process	GO:0048354	mucilage biosynthetic process involved in seed coat development	0.374538	0.685085	0	1	1	22
GO:0051047 positive regulation of secretion	1	0.374538	0.245	0.045	Biological Process	GO:0051047	positive regulation of secretion	0.374538	0.685085	0	1	1	22
GO:0072001 renal system development	1	0.374538	0.245	0.045	Biological Process	GO:0072001	renal system development	0.374538	0.685085	0	1	1	22
GO:1903532 positive regulation of secretion by cell	1	0.374538	0.245	0.045	Biological Process	GO:1903532	positive regulation of secretion by cell	0.374538	0.685085	0	1	1	22
GO:1990641 response to iron ion starvation	1	0.374538	0.245	0.045	Biological Process	GO:1990641	response to iron ion starvation	0.374538	0.685085	1	0	1	22
GO:0000226 microtubule cytoskeleton organization	7	0.374852	1.716	0.025	Biological Process	GO:0000226	microtubule cytoskeleton organization	0.374852	0.685085	1	6	7	279
GO:0000325 plant-type vacuole	10	0.138023	2.725	0.028	Cellular Component	GO:0000325	plant-type vacuole	0.138023	0.687927	6	4	10	352
GO:0005658 alpha DNA polymerase:primase complex	1	0.142877	0.272	0.125	Cellular Component	GO:0005658	alpha DNA polymerase:primase complex	0.142877	0.687927	0	1	1	8
GO:0042807 central vacuole	1	0.142877	0.272	0.125	Cellular Component	GO:0042807	central vacuole	0.142877	0.687927	1	0	1	8
GO:0048226 Casparian strip	1	0.142877	0.272	0.125	Cellular Component	GO:0048226	Casparian strip	0.142877	0.687927	0	1	1	8
GO:0046351 disaccharide biosynthetic process	2	0.377244	0.49	0.032	Biological Process	GO:0046351	disaccharide biosynthetic process	0.377244	0.688865	1	1	2	62
GO:0004843 thiol-dependent ubiquitin-specific protease activity	1	0.384653	0.274	0.045	Molecular Function	GO:0004843	thiol-dependent ubiquitin-specific protease activity	0.384653	0.689704	0	1	1	22
GO:0008239 dipeptidyl-peptidase activity	1	0.384653	0.274	0.045	Molecular Function	GO:0008239	dipeptidyl-peptidase activity	0.384653	0.689704	0	1	1	22
GO:0016307 phosphatidylinositol phosphate kinase activity	1	0.384653	0.274	0.045	Molecular Function	GO:0016307	phosphatidylinositol phosphate kinase activity	0.384653	0.689704	0	1	1	22
GO:0016411 acylglycerol O-acyltransferase activity	1	0.384653	0.274	0.045	Molecular Function	GO:0016411	acylglycerol O-acyltransferase activity	0.384653	0.689704	0	1	1	22
GO:0051184 cofactor transporter activity	1	0.384653	0.274	0.045	Molecular Function	GO:0051184	cofactor transporter activity	0.384653	0.689704	1	0	1	22
GO:0016787 hydrolase activity	83	0.385527	22.74	0.023	Molecular Function	GO:0016787	hydrolase activity	0.385527	0.689704	13	70	83	3681
GO:0044421 extracellular region part	6	0.146146	1.635	0.032	Cellular Component	GO:0044421	extracellular region part	0.146146	0.690872	0	6	6	186
GO:0030198 extracellular matrix organization	8	0.379268	1.961	0.025	Biological Process	GO:0030198	extracellular matrix organization	0.379268	0.691337	1	7	8	325
GO:0043062 extracellular structure organization	8	0.379268	1.961	0.025	Biological Process	GO:0043062	extracellular structure organization	0.379268	0.691337	1	7	8	325
GO:0007017 microtubule-based process	9	0.37957	2.206	0.024	Biological Process	GO:0007017	microtubule-based process	0.37957	0.691337	1	8	9	370
GO:0008028 monocarboxylic acid transmembrane transporter activity	2	0.393261	0.548	0.032	Molecular Function	GO:0008028	monocarboxylic acid transmembrane transporter activity	0.393261	0.697144	0	2	2	62
GO:0016278 lysine N-methyltransferase activity	2	0.393261	0.548	0.032	Molecular Function	GO:0016278	lysine N-methyltransferase activity	0.393261	0.697144	1	1	2	62
GO:0016279 protein-lysine N-methyltransferase activity	2	0.393261	0.548	0.032	Molecular Function	GO:0016279	protein-lysine N-methyltransferase activity	0.393261	0.697144	1	1	2	62
GO:0003779 actin binding	3	0.396673	0.822	0.029	Molecular Function	GO:0003779	actin binding	0.396673	0.697261	0	3	3	104
GO:0015294 solute:cation symporter activity	3	0.396673	0.822	0.029	Molecular Function	GO:0015294	solute:cation symporter activity	0.396673	0.697261	1	2	3	104
GO:0004623 phospholipase A2 activity	1	0.398095	0.274	0.043	Molecular Function	GO:0004623	phospholipase A2 activity	0.398095	0.697261	0	1	1	23
GO:0050661 NADP binding	1	0.398095	0.274	0.043	Molecular Function	GO:0050661	NADP binding	0.398095	0.697261	0	1	1	23
GO:0009825 multidimensional cell growth	2	0.384772	0.49	0.032	Biological Process	GO:0009825	multidimensional cell growth	0.384772	0.699058	0	2	2	63
GO:0009640 photomorphogenesis	3	0.387707	0.735	0.028	Biological Process	GO:0009640	photomorphogenesis	0.387707	0.699058	3	0	3	106
GO:0043068 positive regulation of programmed cell death	3	0.387707	0.735	0.028	Biological Process	GO:0043068	positive regulation of programmed cell death	0.387707	0.699058	2	1	3	106
GO:2000024 regulation of leaf development	3	0.387707	0.735	0.028	Biological Process	GO:2000024	regulation of leaf development	0.387707	0.699058	1	2	3	106
GO:0006296 nucleotide-excision repair, DNA incision, 5'-to lesion	1	0.387746	0.245	0.043	Biological Process	GO:0006296	nucleotide-excision repair, DNA incision, 5'-to lesion	0.387746	0.699058	1	0	1	23
GO:0015696 ammonium transport	1	0.387746	0.245	0.043	Biological Process	GO:0015696	ammonium transport	0.387746	0.699058	1	0	1	23
GO:0015860 purine nucleoside transmembrane transport	1	0.387746	0.245	0.043	Biological Process	GO:0015860	purine nucleoside transmembrane transport	0.387746	0.699058	1	0	1	23
GO:0016055 Wnt signaling pathway	1	0.387746	0.245	0.043	Biological Process	GO:0016055	Wnt signaling pathway	0.387746	0.699058	0	1	1	23
GO:0019740 nitrogen utilization	1	0.387746	0.245	0.043	Biological Process	GO:0019740	nitrogen utilization	0.387746	0.699058	1	0	1	23
GO:0034767 positive regulation of ion transmembrane transport	1	0.387746	0.245	0.043	Biological Process	GO:0034767	positive regulation of ion transmembrane transport	0.387746	0.699058	0	1	1	23
GO:0044057 regulation of system process	1	0.387746	0.245	0.043	Biological Process	GO:0044057	regulation of system process	0.387746	0.699058	0	1	1	23
GO:0055001 muscle cell development	1	0.387746	0.245	0.043	Biological Process	GO:0055001	muscle cell development	0.387746	0.699058	0	1	1	23
GO:0010038 response to metal ion	21	0.390161	5.147	0.023	Biological Process	GO:0010038	response to metal ion	0.390161	0.702818	11	10	21	922
GO:0015293 symporter activity	3	0.402555	0.822	0.029	Molecular Function	GO:0015293	symporter activity	0.402555	0.70297	1	2	3	105
GO:0031347 regulation of defense response	12	0.391048	2.941	0.024	Biological Process	GO:0031347	regulation of defense response	0.391048	0.70382	2	10	12	510
GO:0016765 transferase activity, transferring alkyl or aryl (other than methyl) groups	4	0.404632	1.096	0.027	Molecular Function	GO:0016765	transferase activity, transferring alkyl or aryl (other than methyl) groups	0.404632	0.704494	1	3	4	148
GO:0048585 negative regulation of response to stimulus	15	0.393406	3.676	0.023	Biological Process	GO:0048585	negative regulation of response to stimulus	0.393406	0.707468	4	11	15	648
GO:0071365 cellular response to auxin stimulus	6	0.395123	1.471	0.025	Biological Process	GO:0071365	cellular response to auxin stimulus	0.395123	0.709759	4	2	6	240
GO:0009686 gibberellin biosynthetic process	3	0.399104	0.735	0.028	Biological Process	GO:0009686	gibberellin biosynthetic process	0.399104	0.709759	1	2	3	108
GO:0010193 response to ozone	2	0.399708	0.49	0.031	Biological Process	GO:0010193	response to ozone	0.399708	0.709759	0	2	2	65
GO:0010286 heat acclimation	2	0.399708	0.49	0.031	Biological Process	GO:0010286	heat acclimation	0.399708	0.709759	0	2	2	65
GO:0006561 proline biosynthetic process	1	0.400676	0.245	0.042	Biological Process	GO:0006561	proline biosynthetic process	0.400676	0.709759	0	1	1	24
GO:0007044 cell-substrate junction assembly	1	0.400676	0.245	0.042	Biological Process	GO:0007044	cell-substrate junction assembly	0.400676	0.709759	0	1	1	24
GO:0007045 cell-substrate adherens junction assembly	1	0.400676	0.245	0.042	Biological Process	GO:0007045	cell-substrate adherens junction assembly	0.400676	0.709759	0	1	1	24
GO:0007135 meiosis II	1	0.400676	0.245	0.042	Biological Process	GO:0007135	meiosis II	0.400676	0.709759	1	0	1	24
GO:0007160 cell-matrix adhesion	1	0.400676	0.245	0.042	Biological Process	GO:0007160	cell-matrix adhesion	0.400676	0.709759	0	1	1	24
GO:0034764 positive regulation of transmembrane transport	1	0.400676	0.245	0.042	Biological Process	GO:0034764	positive regulation of transmembrane transport	0.400676	0.709759	0	1	1	24
GO:0035435 phosphate ion transmembrane transport	1	0.400676	0.245	0.042	Biological Process	GO:0035435	phosphate ion transmembrane transport	0.400676	0.709759	0	1	1	24
GO:0046864 isoprenoid transport	1	0.400676	0.245	0.042	Biological Process	GO:0046864	isoprenoid transport	0.400676	0.709759	0	1	1	24
GO:0046865 terpenoid transport	1	0.400676	0.245	0.042	Biological Process	GO:0046865	terpenoid transport	0.400676	0.709759	0	1	1	24
GO:0048041 focal adhesion assembly	1	0.400676	0.245	0.042	Biological Process	GO:0048041	focal adhesion assembly	0.400676	0.709759	0	1	1	24
GO:0051091 positive regulation of sequence-specific DNA binding transcription factor activity	1	0.400676	0.245	0.042	Biological Process	GO:0051091	positive regulation of sequence-specific DNA binding transcription factor activity	0.400676	0.709759	1	0	1	24
GO:0055071 manganese ion homeostasis	1	0.400676	0.245	0.042	Biological Process	GO:0055071	manganese ion homeostasis	0.400676	0.709759	1	0	1	24
GO:0080168 abscisic acid transport	1	0.400676	0.245	0.042	Biological Process	GO:0080168	abscisic acid transport	0.400676	0.709759	0	1	1	24
GO:2001257 regulation of cation channel activity	1	0.400676	0.245	0.042	Biological Process	GO:2001257	regulation of cation channel activity	0.400676	0.709759	0	1	1	24
GO:0005868 cytoplasmic dynein complex	1	0.159241	0.272	0.111	Cellular Component	GO:0005868	cytoplasmic dynein complex	0.159241	0.71384	0	1	1	9
GO:0005950 anthranilate synthase complex	1	0.159241	0.272	0.111	Cellular Component	GO:0005950	anthranilate synthase complex	0.159241	0.71384	0	1	1	9
GO:0030286 dynein complex	1	0.159241	0.272	0.111	Cellular Component	GO:0030286	dynein complex	0.159241	0.71384	0	1	1	9
GO:0036293 response to decreased oxygen levels	5	0.406098	1.225	0.025	Biological Process	GO:0036293	response to decreased oxygen levels	0.406098	0.718766	1	4	5	198
GO:0006813 potassium ion transport	5	0.410267	1.225	0.025	Biological Process	GO:0006813	potassium ion transport	0.410267	0.721386	1	4	5	199
GO:0071368 cellular response to cytokinin stimulus	3	0.410442	0.735	0.027	Biological Process	GO:0071368	cellular response to cytokinin stimulus	0.410442	0.721386	1	2	3	110
GO:0009639 response to red or far red light	7	0.412784	1.716	0.024	Biological Process	GO:0009639	response to red or far red light	0.412784	0.721386	7	0	7	290
GO:0006775 fat-soluble vitamin metabolic process	1	0.413333	0.245	0.04	Biological Process	GO:0006775	fat-soluble vitamin metabolic process	0.413333	0.721386	1	0	1	25
GO:0010262 somatic embryogenesis	1	0.413333	0.245	0.04	Biological Process	GO:0010262	somatic embryogenesis	0.413333	0.721386	0	1	1	25
GO:0030497 fatty acid elongation	1	0.413333	0.245	0.04	Biological Process	GO:0030497	fatty acid elongation	0.413333	0.721386	0	1	1	25
GO:0032781 positive regulation of ATPase activity	1	0.413333	0.245	0.04	Biological Process	GO:0032781	positive regulation of ATPase activity	0.413333	0.721386	0	1	1	25
GO:0032846 positive regulation of homeostatic process	1	0.413333	0.245	0.04	Biological Process	GO:0032846	positive regulation of homeostatic process	0.413333	0.721386	0	1	1	25
GO:0032922 circadian regulation of gene expression	1	0.413333	0.245	0.04	Biological Process	GO:0032922	circadian regulation of gene expression	0.413333	0.721386	1	0	1	25
GO:0042362 fat-soluble vitamin biosynthetic process	1	0.413333	0.245	0.04	Biological Process	GO:0042362	fat-soluble vitamin biosynthetic process	0.413333	0.721386	1	0	1	25
GO:0043462 regulation of ATPase activity	1	0.413333	0.245	0.04	Biological Process	GO:0043462	regulation of ATPase activity	0.413333	0.721386	0	1	1	25
GO:0048732 gland development	1	0.413333	0.245	0.04	Biological Process	GO:0048732	gland development	0.413333	0.721386	0	1	1	25
GO:0048859 formation of anatomical boundary	1	0.413333	0.245	0.04	Biological Process	GO:0048859	formation of anatomical boundary	0.413333	0.721386	0	1	1	25
GO:0050829 defense response to Gram-negative bacterium	1	0.413333	0.245	0.04	Biological Process	GO:0050829	defense response to Gram-negative bacterium	0.413333	0.721386	0	1	1	25
GO:0051480 regulation of cytosolic calcium ion concentration	1	0.413333	0.245	0.04	Biological Process	GO:0051480	regulation of cytosolic calcium ion concentration	0.413333	0.721386	0	1	1	25
GO:0071219 cellular response to molecule of bacterial origin	1	0.413333	0.245	0.04	Biological Process	GO:0071219	cellular response to molecule of bacterial origin	0.413333	0.721386	0	1	1	25
GO:1901642 nucleoside transmembrane transport	1	0.413333	0.245	0.04	Biological Process	GO:1901642	nucleoside transmembrane transport	0.413333	0.721386	1	0	1	25
GO:0030030 cell projection organization	4	0.413747	0.98	0.026	Biological Process	GO:0030030	cell projection organization	0.413747	0.721519	0	4	4	155
GO:0046686 response to cadmium ion	13	0.414307	3.186	0.023	Biological Process	GO:0046686	response to cadmium ion	0.414307	0.721603	8	5	13	565
GO:0072503 cellular divalent inorganic cation homeostasis	2	0.414473	0.49	0.03	Biological Process	GO:0072503	cellular divalent inorganic cation homeostasis	0.414473	0.721603	0	2	2	67
GO:0046916 cellular transition metal ion homeostasis	3	0.416087	0.735	0.027	Biological Process	GO:0046916	cellular transition metal ion homeostasis	0.416087	0.723821	3	0	3	111
GO:0015077 monovalent inorganic cation transmembrane transporter activity	8	0.41827	2.192	0.025	Molecular Function	GO:0015077	monovalent inorganic cation transmembrane transporter activity	0.41827	0.725445	3	5	8	326
GO:0016831 carboxy-lyase activity	2	0.42378	0.548	0.03	Molecular Function	GO:0016831	carboxy-lyase activity	0.42378	0.725445	1	1	2	66
GO:0010329 auxin efflux transmembrane transporter activity	1	0.424106	0.274	0.04	Molecular Function	GO:0010329	auxin efflux transmembrane transporter activity	0.424106	0.725445	1	0	1	25
GO:0031683 G-protein beta/gamma-subunit complex binding	1	0.424106	0.274	0.04	Molecular Function	GO:0031683	G-protein beta/gamma-subunit complex binding	0.424106	0.725445	0	1	1	25
GO:0036459 thiol-dependent ubiquitinyl hydrolase activity	1	0.424106	0.274	0.04	Molecular Function	GO:0036459	thiol-dependent ubiquitinyl hydrolase activity	0.424106	0.725445	0	1	1	25
GO:0101005 ubiquitinyl hydrolase activity	1	0.424106	0.274	0.04	Molecular Function	GO:0101005	ubiquitinyl hydrolase activity	0.424106	0.725445	0	1	1	25
GO:0070085 glycosylation	5	0.418593	1.225	0.025	Biological Process	GO:0070085	glycosylation	0.418593	0.727587	2	3	5	201
GO:0006749 glutathione metabolic process	2	0.421787	0.49	0.029	Biological Process	GO:0006749	glutathione metabolic process	0.421787	0.732542	1	1	2	68
GO:0051606 detection of stimulus	4	0.423213	0.98	0.025	Biological Process	GO:0051606	detection of stimulus	0.423213	0.734418	1	3	4	157
GO:0002213 defense response to insect	1	0.425723	0.245	0.038	Biological Process	GO:0002213	defense response to insect	0.425723	0.734588	1	0	1	26
GO:0006012 galactose metabolic process	1	0.425723	0.245	0.038	Biological Process	GO:0006012	galactose metabolic process	0.425723	0.734588	0	1	1	26
GO:0006595 polyamine metabolic process	1	0.425723	0.245	0.038	Biological Process	GO:0006595	polyamine metabolic process	0.425723	0.734588	0	1	1	26
GO:0010216 maintenance of DNA methylation	1	0.425723	0.245	0.038	Biological Process	GO:0010216	maintenance of DNA methylation	0.425723	0.734588	1	0	1	26
GO:0043270 positive regulation of ion transport	1	0.425723	0.245	0.038	Biological Process	GO:0043270	positive regulation of ion transport	0.425723	0.734588	0	1	1	26
GO:0046898 response to cycloheximide	1	0.425723	0.245	0.038	Biological Process	GO:0046898	response to cycloheximide	0.425723	0.734588	0	1	1	26
GO:0071218 cellular response to misfolded protein	1	0.425723	0.245	0.038	Biological Process	GO:0071218	cellular response to misfolded protein	0.425723	0.734588	0	1	1	26
GO:0008374 O-acyltransferase activity	3	0.431701	0.822	0.027	Molecular Function	GO:0008374	O-acyltransferase activity	0.431701	0.736282	0	3	3	110
GO:0010374 stomatal complex development	2	0.429054	0.49	0.029	Biological Process	GO:0010374	stomatal complex development	0.429054	0.739737	0	2	2	69
GO:0016160 amylase activity	1	0.436689	0.274	0.038	Molecular Function	GO:0016160	amylase activity	0.436689	0.741986	1	0	1	26
GO:0046983 protein dimerization activity	11	0.438216	3.014	0.024	Molecular Function	GO:0046983	protein dimerization activity	0.438216	0.741986	5	6	11	466
GO:0016651 oxidoreductase activity, acting on NAD(P)H	4	0.438872	1.096	0.026	Molecular Function	GO:0016651	oxidoreductase activity, acting on NAD(P)H	0.438872	0.741986	1	3	4	155
GO:0042803 protein homodimerization activity	9	0.442531	2.466	0.024	Molecular Function	GO:0042803	protein homodimerization activity	0.442531	0.741986	4	5	9	378
GO:0015079 potassium ion transmembrane transporter activity	4	0.448555	1.096	0.025	Molecular Function	GO:0015079	potassium ion transmembrane transporter activity	0.448555	0.741986	1	3	4	157
GO:0016209 antioxidant activity	4	0.448555	1.096	0.025	Molecular Function	GO:0016209	antioxidant activity	0.448555	0.741986	1	3	4	157
GO:0033218 amide binding	4	0.448555	1.096	0.025	Molecular Function	GO:0033218	amide binding	0.448555	0.741986	0	4	4	157
GO:0008242 omega peptidase activity	1	0.448997	0.274	0.037	Molecular Function	GO:0008242	omega peptidase activity	0.448997	0.741986	0	1	1	27
GO:0015562 efflux transmembrane transporter activity	1	0.448997	0.274	0.037	Molecular Function	GO:0015562	efflux transmembrane transporter activity	0.448997	0.741986	1	0	1	27
GO:0016762 xyloglucan:xyloglucosyl transferase activity	1	0.448997	0.274	0.037	Molecular Function	GO:0016762	xyloglucan:xyloglucosyl transferase activity	0.448997	0.741986	1	0	1	27
GO:0016840 carbon-nitrogen lyase activity	1	0.448997	0.274	0.037	Molecular Function	GO:0016840	carbon-nitrogen lyase activity	0.448997	0.741986	0	1	1	27
GO:0016102 diterpenoid biosynthetic process	3	0.432912	0.735	0.026	Biological Process	GO:0016102	diterpenoid biosynthetic process	0.432912	0.744665	1	2	3	114
GO:0008645 hexose transport	2	0.436273	0.49	0.029	Biological Process	GO:0008645	hexose transport	0.436273	0.744665	0	2	2	70
GO:0009646 response to absence of light	2	0.436273	0.49	0.029	Biological Process	GO:0009646	response to absence of light	0.436273	0.744665	1	1	2	70
GO:0015758 glucose transport	2	0.436273	0.49	0.029	Biological Process	GO:0015758	glucose transport	0.436273	0.744665	0	2	2	70
GO:0035428 hexose transmembrane transport	2	0.436273	0.49	0.029	Biological Process	GO:0035428	hexose transmembrane transport	0.436273	0.744665	0	2	2	70
GO:0042737 drug catabolic process	2	0.436273	0.49	0.029	Biological Process	GO:0042737	drug catabolic process	0.436273	0.744665	0	2	2	70
GO:0045454 cell redox homeostasis	2	0.436273	0.49	0.029	Biological Process	GO:0045454	cell redox homeostasis	0.436273	0.744665	2	0	2	70
GO:0046323 glucose import	2	0.436273	0.49	0.029	Biological Process	GO:0046323	glucose import	0.436273	0.744665	0	2	2	70
GO:1904659 glucose transmembrane transport	2	0.436273	0.49	0.029	Biological Process	GO:1904659	glucose transmembrane transport	0.436273	0.744665	0	2	2	70
GO:0001655 urogenital system development	1	0.437853	0.245	0.037	Biological Process	GO:0001655	urogenital system development	0.437853	0.744665	0	1	1	27
GO:0006094 gluconeogenesis	1	0.437853	0.245	0.037	Biological Process	GO:0006094	gluconeogenesis	0.437853	0.744665	1	0	1	27
GO:0009086 methionine biosynthetic process	1	0.437853	0.245	0.037	Biological Process	GO:0009086	methionine biosynthetic process	0.437853	0.744665	1	0	1	27
GO:0010315 auxin efflux	1	0.437853	0.245	0.037	Biological Process	GO:0010315	auxin efflux	0.437853	0.744665	1	0	1	27
GO:0034333 adherens junction assembly	1	0.437853	0.245	0.037	Biological Process	GO:0034333	adherens junction assembly	0.437853	0.744665	0	1	1	27
GO:0052325 cell wall pectin biosynthetic process	1	0.437853	0.245	0.037	Biological Process	GO:0052325	cell wall pectin biosynthetic process	0.437853	0.744665	0	1	1	27
GO:0060562 epithelial tube morphogenesis	1	0.437853	0.245	0.037	Biological Process	GO:0060562	epithelial tube morphogenesis	0.437853	0.744665	0	1	1	27
GO:0060992 response to fungicide	1	0.437853	0.245	0.037	Biological Process	GO:0060992	response to fungicide	0.437853	0.744665	0	1	1	27
GO:0005355 glucose transmembrane transporter activity	2	0.453488	0.548	0.029	Molecular Function	GO:0005355	glucose transmembrane transporter activity	0.453488	0.745046	0	2	2	70
GO:0015149 hexose transmembrane transporter activity	2	0.453488	0.548	0.029	Molecular Function	GO:0015149	hexose transmembrane transporter activity	0.453488	0.745046	0	2	2	70
GO:0072509 divalent inorganic cation transmembrane transporter activity	5	0.459913	1.37	0.025	Molecular Function	GO:0072509	divalent inorganic cation transmembrane transporter activity	0.459913	0.745046	1	4	5	204
GO:0005351 sugar:proton symporter activity	2	0.460778	0.548	0.028	Molecular Function	GO:0005351	sugar:proton symporter activity	0.460778	0.745046	0	2	2	71
GO:0005402 cation:sugar symporter activity	2	0.460778	0.548	0.028	Molecular Function	GO:0005402	cation:sugar symporter activity	0.460778	0.745046	0	2	2	71
GO:0008235 metalloexopeptidase activity	1	0.461037	0.274	0.036	Molecular Function	GO:0008235	metalloexopeptidase activity	0.461037	0.745046	0	1	1	28
GO:0016782 transferase activity, transferring sulfur-containing groups	1	0.461037	0.274	0.036	Molecular Function	GO:0016782	transferase activity, transferring sulfur-containing groups	0.461037	0.745046	1	0	1	28
GO:0072341 modified amino acid binding	1	0.461037	0.274	0.036	Molecular Function	GO:0072341	modified amino acid binding	0.461037	0.745046	0	1	1	28
GO:0015238 drug transmembrane transporter activity	4	0.46776	1.096	0.025	Molecular Function	GO:0015238	drug transmembrane transporter activity	0.46776	0.747558	3	1	4	161
GO:0090484 drug transporter activity	4	0.46776	1.096	0.025	Molecular Function	GO:0090484	drug transporter activity	0.46776	0.747558	3	1	4	161
GO:0008422 beta-glucosidase activity	2	0.468011	0.548	0.028	Molecular Function	GO:0008422	beta-glucosidase activity	0.468011	0.747558	1	1	2	72
GO:0016877 ligase activity, forming carbon-sulfur bonds	2	0.468011	0.548	0.028	Molecular Function	GO:0016877	ligase activity, forming carbon-sulfur bonds	0.468011	0.747558	0	2	2	72
GO:0004029 aldehyde dehydrogenase (NAD) activity	1	0.472814	0.274	0.034	Molecular Function	GO:0004029	aldehyde dehydrogenase (NAD) activity	0.472814	0.747558	0	1	1	29
GO:0015276 ligand-gated ion channel activity	1	0.472814	0.274	0.034	Molecular Function	GO:0015276	ligand-gated ion channel activity	0.472814	0.747558	0	1	1	29
GO:0022834 ligand-gated channel activity	1	0.472814	0.274	0.034	Molecular Function	GO:0022834	ligand-gated channel activity	0.472814	0.747558	0	1	1	29
GO:0080161 auxin transmembrane transporter activity	1	0.472814	0.274	0.034	Molecular Function	GO:0080161	auxin transmembrane transporter activity	0.472814	0.747558	1	0	1	29
GO:0015145 monosaccharide transmembrane transporter activity	2	0.475186	0.548	0.027	Molecular Function	GO:0015145	monosaccharide transmembrane transporter activity	0.475186	0.749282	0	2	2	73
GO:0016442 RISC complex	1	0.175293	0.272	0.1	Cellular Component	GO:0016442	RISC complex	0.175293	0.749291	1	0	1	10
GO:0031332 RNAi effector complex	1	0.175293	0.272	0.1	Cellular Component	GO:0031332	RNAi effector complex	0.175293	0.749291	1	0	1	10
GO:0031969 chloroplast membrane	6	0.175795	1.635	0.03	Cellular Component	GO:0031969	chloroplast membrane	0.175795	0.749291	5	1	6	197
GO:0098754 detoxification	5	0.44344	1.225	0.024	Biological Process	GO:0098754	detoxification	0.44344	0.753565	2	3	5	207
GO:0022414 reproductive process	61	0.4459	14.951	0.022	Biological Process	GO:0022414	reproductive process	0.4459	0.757142	26	35	61	2828
GO:0098869 cellular oxidant detoxification	4	0.446701	0.98	0.025	Biological Process	GO:0098869	cellular oxidant detoxification	0.446701	0.757898	1	3	4	162
GO:0071417 cellular response to organonitrogen compound	3	0.449558	0.735	0.026	Biological Process	GO:0071417	cellular response to organonitrogen compound	0.449558	0.758803	0	3	3	117
GO:0006570 tyrosine metabolic process	1	0.449727	0.245	0.036	Biological Process	GO:0006570	tyrosine metabolic process	0.449727	0.758803	1	0	1	28
GO:0007281 germ cell development	1	0.449727	0.245	0.036	Biological Process	GO:0007281	germ cell development	0.449727	0.758803	0	1	1	28
GO:0043266 regulation of potassium ion transport	1	0.449727	0.245	0.036	Biological Process	GO:0043266	regulation of potassium ion transport	0.449727	0.758803	0	1	1	28
GO:0046471 phosphatidylglycerol metabolic process	1	0.449727	0.245	0.036	Biological Process	GO:0046471	phosphatidylglycerol metabolic process	0.449727	0.758803	1	0	1	28
GO:0051055 negative regulation of lipid biosynthetic process	1	0.449727	0.245	0.036	Biological Process	GO:0051055	negative regulation of lipid biosynthetic process	0.449727	0.758803	1	0	1	28
GO:0080060 integument development	1	0.449727	0.245	0.036	Biological Process	GO:0080060	integument development	0.449727	0.758803	1	0	1	28
GO:0016109 tetraterpenoid biosynthetic process	2	0.45056	0.49	0.028	Biological Process	GO:0016109	tetraterpenoid biosynthetic process	0.45056	0.759007	1	1	2	72
GO:0016117 carotenoid biosynthetic process	2	0.45056	0.49	0.028	Biological Process	GO:0016117	carotenoid biosynthetic process	0.45056	0.759007	1	1	2	72
GO:0003906 DNA-(apurinic or apyrimidinic site) lyase activity	1	0.484335	0.274	0.033	Molecular Function	GO:0003906	DNA-(apurinic or apyrimidinic site) lyase activity	0.484335	0.761657	1	0	1	30
GO:0005984 disaccharide metabolic process	3	0.455063	0.735	0.025	Biological Process	GO:0005984	disaccharide metabolic process	0.455063	0.765382	1	2	3	118
GO:0042752 regulation of circadian rhythm	3	0.455063	0.735	0.025	Biological Process	GO:0042752	regulation of circadian rhythm	0.455063	0.765382	2	1	3	118
GO:0070482 response to oxygen levels	5	0.45577	1.225	0.024	Biological Process	GO:0070482	response to oxygen levels	0.45577	0.765967	1	4	5	210
GO:0015749 monosaccharide transport	2	0.457626	0.49	0.027	Biological Process	GO:0015749	monosaccharide transport	0.457626	0.768481	0	2	2	73
GO:0018105 peptidyl-serine phosphorylation	4	0.460653	0.98	0.024	Biological Process	GO:0018105	peptidyl-serine phosphorylation	0.460653	0.771089	3	1	4	165
GO:0007368 determination of left/right symmetry	1	0.461351	0.245	0.034	Biological Process	GO:0007368	determination of left/right symmetry	0.461351	0.771089	0	1	1	29
GO:0010970 establishment of localization by movement along microtubule	1	0.461351	0.245	0.034	Biological Process	GO:0010970	establishment of localization by movement along microtubule	0.461351	0.771089	0	1	1	29
GO:0019319 hexose biosynthetic process	1	0.461351	0.245	0.034	Biological Process	GO:0019319	hexose biosynthetic process	0.461351	0.771089	1	0	1	29
GO:0034329 cell junction assembly	1	0.461351	0.245	0.034	Biological Process	GO:0034329	cell junction assembly	0.461351	0.771089	0	1	1	29
GO:0048587 regulation of short-day photoperiodism, flowering	1	0.461351	0.245	0.034	Biological Process	GO:0048587	regulation of short-day photoperiodism, flowering	0.461351	0.771089	1	0	1	29
GO:0044441 ciliary part	2	0.184049	0.545	0.049	Cellular Component	GO:0044441	ciliary part	0.184049	0.771819	0	2	2	41
GO:0010053 root epidermal cell differentiation	5	0.463949	1.225	0.024	Biological Process	GO:0010053	root epidermal cell differentiation	0.463949	0.774643	2	3	5	212
GO:0009658 chloroplast organization	7	0.464204	1.716	0.023	Biological Process	GO:0009658	chloroplast organization	0.464204	0.774643	6	1	7	305
GO:0010675 regulation of cellular carbohydrate metabolic process	2	0.46464	0.49	0.027	Biological Process	GO:0010675	regulation of cellular carbohydrate metabolic process	0.46464	0.774763	0	2	2	74
GO:0016682 oxidoreductase activity, acting on diphenols and related substances as donors, oxygen as acceptor	1	0.495605	0.274	0.032	Molecular Function	GO:0016682	oxidoreductase activity, acting on diphenols and related substances as donors, oxygen as acceptor	0.495605	0.77729	1	0	1	31
GO:0000003 reproduction	61	0.467251	14.951	0.021	Biological Process	GO:0000003	reproduction	0.467251	0.778508	26	35	61	2846
GO:0018209 peptidyl-serine modification	4	0.469887	0.98	0.024	Biological Process	GO:0018209	peptidyl-serine modification	0.469887	0.781525	3	1	4	167
GO:0055081 anion homeostasis	2	0.4716	0.49	0.027	Biological Process	GO:0055081	anion homeostasis	0.4716	0.781525	2	0	2	75
GO:2000070 regulation of response to water deprivation	2	0.4716	0.49	0.027	Biological Process	GO:2000070	regulation of response to water deprivation	0.4716	0.781525	1	1	2	75
GO:0006515 misfolded or incompletely synthesized protein catabolic process	1	0.472729	0.245	0.033	Biological Process	GO:0006515	misfolded or incompletely synthesized protein catabolic process	0.472729	0.781525	0	1	1	30
GO:0008608 attachment of spindle microtubules to kinetochore	1	0.472729	0.245	0.033	Biological Process	GO:0008608	attachment of spindle microtubules to kinetochore	0.472729	0.781525	1	0	1	30
GO:0030705 cytoskeleton-dependent intracellular transport	1	0.472729	0.245	0.033	Biological Process	GO:0030705	cytoskeleton-dependent intracellular transport	0.472729	0.781525	0	1	1	30
GO:0033683 nucleotide-excision repair, DNA incision	1	0.472729	0.245	0.033	Biological Process	GO:0033683	nucleotide-excision repair, DNA incision	0.472729	0.781525	1	0	1	30
GO:0034394 protein localization to cell surface	1	0.472729	0.245	0.033	Biological Process	GO:0034394	protein localization to cell surface	0.472729	0.781525	0	1	1	30
GO:0045833 negative regulation of lipid metabolic process	1	0.472729	0.245	0.033	Biological Process	GO:0045833	negative regulation of lipid metabolic process	0.472729	0.781525	1	0	1	30
GO:0080092 regulation of pollen tube growth	1	0.472729	0.245	0.033	Biological Process	GO:0080092	regulation of pollen tube growth	0.472729	0.781525	1	0	1	30
GO:0004805 trehalose-phosphatase activity	1	0.506629	0.274	0.031	Molecular Function	GO:0004805	trehalose-phosphatase activity	0.506629	0.784069	1	0	1	32
GO:0005384 manganese ion transmembrane transporter activity	1	0.506629	0.274	0.031	Molecular Function	GO:0005384	manganese ion transmembrane transporter activity	0.506629	0.784069	1	0	1	32
GO:0008381 mechanically-gated ion channel activity	1	0.506629	0.274	0.031	Molecular Function	GO:0008381	mechanically-gated ion channel activity	0.506629	0.784069	0	1	1	32
GO:0016679 oxidoreductase activity, acting on diphenols and related substances as donors	1	0.506629	0.274	0.031	Molecular Function	GO:0016679	oxidoreductase activity, acting on diphenols and related substances as donors	0.506629	0.784069	1	0	1	32
GO:0022833 mechanically gated channel activity	1	0.506629	0.274	0.031	Molecular Function	GO:0022833	mechanically gated channel activity	0.506629	0.784069	0	1	1	32
GO:0048646 anatomical structure formation involved in morphogenesis	11	0.475894	2.696	0.022	Biological Process	GO:0048646	anatomical structure formation involved in morphogenesis	0.475894	0.786148	2	9	11	496
GO:0016328 lateral plasma membrane	1	0.19104	0.272	0.091	Cellular Component	GO:0016328	lateral plasma membrane	0.19104	0.78842	1	0	1	11
GO:0010075 regulation of meristem growth	2	0.478505	0.49	0.026	Biological Process	GO:0010075	regulation of meristem growth	0.478505	0.789848	2	0	2	76
GO:1990748 cellular detoxification	4	0.479063	0.98	0.024	Biological Process	GO:1990748	cellular detoxification	0.479063	0.790133	1	3	4	169
GO:0009685 gibberellin metabolic process	3	0.482228	0.735	0.024	Biological Process	GO:0009685	gibberellin metabolic process	0.482228	0.790133	1	2	3	123
GO:0034976 response to endoplasmic reticulum stress	3	0.482228	0.735	0.024	Biological Process	GO:0034976	response to endoplasmic reticulum stress	0.482228	0.790133	2	1	3	123
GO:0080147 root hair cell development	3	0.482228	0.735	0.024	Biological Process	GO:0080147	root hair cell development	0.482228	0.790133	2	1	3	123
GO:0000578 embryonic axis specification	1	0.483868	0.245	0.032	Biological Process	GO:0000578	embryonic axis specification	0.483868	0.790133	1	0	1	31
GO:0010072 primary shoot apical meristem specification	1	0.483868	0.245	0.032	Biological Process	GO:0010072	primary shoot apical meristem specification	0.483868	0.790133	1	0	1	31
GO:0010227 floral organ abscission	1	0.483868	0.245	0.032	Biological Process	GO:0010227	floral organ abscission	0.483868	0.790133	0	1	1	31
GO:0017001 antibiotic catabolic process	1	0.483868	0.245	0.032	Biological Process	GO:0017001	antibiotic catabolic process	0.483868	0.790133	0	1	1	31
GO:0034332 adherens junction organization	1	0.483868	0.245	0.032	Biological Process	GO:0034332	adherens junction organization	0.483868	0.790133	0	1	1	31
GO:0034620 cellular response to unfolded protein	1	0.483868	0.245	0.032	Biological Process	GO:0034620	cellular response to unfolded protein	0.483868	0.790133	1	0	1	31
GO:0046683 response to organophosphorus	1	0.483868	0.245	0.032	Biological Process	GO:0046683	response to organophosphorus	0.483868	0.790133	0	1	1	31
GO:0071732 cellular response to nitric oxide	1	0.483868	0.245	0.032	Biological Process	GO:0071732	cellular response to nitric oxide	0.483868	0.790133	0	1	1	31
GO:1900057 positive regulation of leaf senescence	1	0.483868	0.245	0.032	Biological Process	GO:1900057	positive regulation of leaf senescence	0.483868	0.790133	1	0	1	31
GO:1901654 response to ketone	1	0.483868	0.245	0.032	Biological Process	GO:1901654	response to ketone	0.483868	0.790133	0	1	1	31
GO:0022603 regulation of anatomical structure morphogenesis	6	0.484467	1.471	0.023	Biological Process	GO:0022603	regulation of anatomical structure morphogenesis	0.484467	0.790505	2	4	6	264
GO:0070592 cell wall polysaccharide biosynthetic process	2	0.485355	0.49	0.026	Biological Process	GO:0070592	cell wall polysaccharide biosynthetic process	0.485355	0.791348	0	2	2	77
GO:0007178 transmembrane receptor protein serine/threonine kinase signaling pathway	7	0.494586	1.716	0.022	Biological Process	GO:0007178	transmembrane receptor protein serine/threonine kinase signaling pathway	0.494586	0.801185	2	5	7	314
GO:0043009 chordate embryonic development	1	0.494772	0.245	0.031	Biological Process	GO:0043009	chordate embryonic development	0.494772	0.801185	0	1	1	32
GO:0046889 positive regulation of lipid biosynthetic process	1	0.494772	0.245	0.031	Biological Process	GO:0046889	positive regulation of lipid biosynthetic process	0.494772	0.801185	0	1	1	32
GO:0048359 mucilage metabolic process involved in seed coat development	1	0.494772	0.245	0.031	Biological Process	GO:0048359	mucilage metabolic process involved in seed coat development	0.494772	0.801185	0	1	1	32
GO:0070252 actin-mediated cell contraction	1	0.494772	0.245	0.031	Biological Process	GO:0070252	actin-mediated cell contraction	0.494772	0.801185	0	1	1	32
GO:0071421 manganese ion transmembrane transport	1	0.494772	0.245	0.031	Biological Process	GO:0071421	manganese ion transmembrane transport	0.494772	0.801185	1	0	1	32
GO:1901658 glycosyl compound catabolic process	1	0.494772	0.245	0.031	Biological Process	GO:1901658	glycosyl compound catabolic process	0.494772	0.801185	0	1	1	32
GO:1902930 regulation of alcohol biosynthetic process	1	0.494772	0.245	0.031	Biological Process	GO:1902930	regulation of alcohol biosynthetic process	0.494772	0.801185	0	1	1	32
GO:2000027 regulation of organ morphogenesis	1	0.494772	0.245	0.031	Biological Process	GO:2000027	regulation of organ morphogenesis	0.494772	0.801185	0	1	1	32
GO:0044038 cell wall macromolecule biosynthetic process	2	0.498886	0.49	0.025	Biological Process	GO:0044038	cell wall macromolecule biosynthetic process	0.498886	0.80662	0	2	2	79
GO:0070589 cellular component macromolecule biosynthetic process	2	0.498886	0.49	0.025	Biological Process	GO:0070589	cellular component macromolecule biosynthetic process	0.498886	0.80662	0	2	2	79
GO:0044765 single-organism transport	66	0.500624	16.176	0.021	Biological Process	GO:0044765	single-organism transport	0.500624	0.808221	27	39	66	3111
GO:0044724 single-organism carbohydrate catabolic process	3	0.50349	0.735	0.024	Biological Process	GO:0044724	single-organism carbohydrate catabolic process	0.50349	0.808221	0	3	3	127
GO:0001525 angiogenesis	1	0.505447	0.245	0.03	Biological Process	GO:0001525	angiogenesis	0.505447	0.808221	0	1	1	33
GO:0001568 blood vessel development	1	0.505447	0.245	0.03	Biological Process	GO:0001568	blood vessel development	0.505447	0.808221	0	1	1	33
GO:0001944 vasculature development	1	0.505447	0.245	0.03	Biological Process	GO:0001944	vasculature development	0.505447	0.808221	0	1	1	33
GO:0010112 regulation of systemic acquired resistance	1	0.505447	0.245	0.03	Biological Process	GO:0010112	regulation of systemic acquired resistance	0.505447	0.808221	0	1	1	33
GO:0015695 organic cation transport	1	0.505447	0.245	0.03	Biological Process	GO:0015695	organic cation transport	0.505447	0.808221	1	0	1	33
GO:0015996 chlorophyll catabolic process	1	0.505447	0.245	0.03	Biological Process	GO:0015996	chlorophyll catabolic process	0.505447	0.808221	0	1	1	33
GO:0032845 negative regulation of homeostatic process	1	0.505447	0.245	0.03	Biological Process	GO:0032845	negative regulation of homeostatic process	0.505447	0.808221	0	1	1	33
GO:0046149 pigment catabolic process	1	0.505447	0.245	0.03	Biological Process	GO:0046149	pigment catabolic process	0.505447	0.808221	0	1	1	33
GO:0048514 blood vessel morphogenesis	1	0.505447	0.245	0.03	Biological Process	GO:0048514	blood vessel morphogenesis	0.505447	0.808221	0	1	1	33
GO:0048568 embryonic organ development	1	0.505447	0.245	0.03	Biological Process	GO:0048568	embryonic organ development	0.505447	0.808221	0	1	1	33
GO:0048572 short-day photoperiodism	1	0.505447	0.245	0.03	Biological Process	GO:0048572	short-day photoperiodism	0.505447	0.808221	1	0	1	33
GO:0048575 short-day photoperiodism, flowering	1	0.505447	0.245	0.03	Biological Process	GO:0048575	short-day photoperiodism, flowering	0.505447	0.808221	1	0	1	33
GO:0035239 tube morphogenesis	2	0.505565	0.49	0.025	Biological Process	GO:0035239	tube morphogenesis	0.505565	0.808221	0	2	2	80
GO:0003006 developmental process involved in reproduction	52	0.507286	12.745	0.021	Biological Process	GO:0003006	developmental process involved in reproduction	0.507286	0.810364	24	28	52	2453
GO:0009411 response to UV	5	0.508205	1.225	0.022	Biological Process	GO:0009411	response to UV	0.508205	0.811224	3	2	5	223
GO:0016830 carbon-carbon lyase activity	3	0.526248	0.822	0.024	Molecular Function	GO:0016830	carbon-carbon lyase activity	0.526248	0.812282	1	2	3	127
GO:0004439 phosphatidylinositol-4,5-bisphosphate 5-phosphatase activity	1	0.527962	0.274	0.029	Molecular Function	GO:0004439	phosphatidylinositol-4,5-bisphosphate 5-phosphatase activity	0.527962	0.812784	0	1	1	34
GO:0022804 active transmembrane transporter activity	12	0.531117	3.288	0.022	Molecular Function	GO:0022804	active transmembrane transporter activity	0.531117	0.815495	3	9	12	546
GO:0044419 interspecies interaction between organisms	5	0.512158	1.225	0.022	Biological Process	GO:0044419	interspecies interaction between organisms	0.512158	0.815747	1	4	5	224
GO:0030522 intracellular receptor signaling pathway	2	0.512187	0.49	0.025	Biological Process	GO:0030522	intracellular receptor signaling pathway	0.512187	0.815747	1	1	2	81
GO:0035966 response to topologically incorrect protein	2	0.512187	0.49	0.025	Biological Process	GO:0035966	response to topologically incorrect protein	0.512187	0.815747	1	1	2	81
GO:0043067 regulation of programmed cell death	6	0.513423	1.471	0.022	Biological Process	GO:0043067	regulation of programmed cell death	0.513423	0.817105	2	4	6	272
GO:0000162 tryptophan biosynthetic process	1	0.515896	0.245	0.029	Biological Process	GO:0000162	tryptophan biosynthetic process	0.515896	0.818596	0	1	1	34
GO:0009785 blue light signaling pathway	1	0.515896	0.245	0.029	Biological Process	GO:0009785	blue light signaling pathway	0.515896	0.818596	1	0	1	34
GO:0009862 systemic acquired resistance, salicylic acid mediated signaling pathway	1	0.515896	0.245	0.029	Biological Process	GO:0009862	systemic acquired resistance, salicylic acid mediated signaling pathway	0.515896	0.818596	0	1	1	34
GO:0046219 indolalkylamine biosynthetic process	1	0.515896	0.245	0.029	Biological Process	GO:0046219	indolalkylamine biosynthetic process	0.515896	0.818596	0	1	1	34
GO:0044763 single-organism cellular process	241	0.516627	59.069	0.021	Biological Process	GO:0044763	single-organism cellular process	0.516627	0.819146	93	148	241	11420
GO:0009066 aspartate family amino acid metabolic process	2	0.51875	0.49	0.024	Biological Process	GO:0009066	aspartate family amino acid metabolic process	0.51875	0.8219	2	0	2	82
GO:0034485 phosphatidylinositol-3,4,5-trisphosphate 5-phosphatase activity	1	0.538281	0.274	0.029	Molecular Function	GO:0034485	phosphatidylinositol-3,4,5-trisphosphate 5-phosphatase activity	0.538281	0.822179	0	1	1	35
GO:0034594 phosphatidylinositol trisphosphate phosphatase activity	1	0.538281	0.274	0.029	Molecular Function	GO:0034594	phosphatidylinositol trisphosphate phosphatase activity	0.538281	0.822179	0	1	1	35
GO:0044281 small molecule metabolic process	53	0.520547	12.99	0.021	Biological Process	GO:0044281	small molecule metabolic process	0.520547	0.824136	20	33	53	2511
GO:0009056 catabolic process	48	0.522565	11.765	0.021	Biological Process	GO:0009056	catabolic process	0.522565	0.826715	9	39	48	2275
GO:1901565 organonitrogen compound catabolic process	24	0.523636	5.882	0.021	Biological Process	GO:1901565	organonitrogen compound catabolic process	0.523636	0.826824	3	21	24	1134
GO:0034440 lipid oxidation	3	0.524295	0.735	0.023	Biological Process	GO:0034440	lipid oxidation	0.524295	0.826824	0	3	3	131
GO:0006787 porphyrin-containing compound catabolic process	1	0.526125	0.245	0.029	Biological Process	GO:0006787	porphyrin-containing compound catabolic process	0.526125	0.826824	0	1	1	35
GO:0006817 phosphate ion transport	1	0.526125	0.245	0.029	Biological Process	GO:0006817	phosphate ion transport	0.526125	0.826824	0	1	1	35
GO:0010018 far-red light signaling pathway	1	0.526125	0.245	0.029	Biological Process	GO:0010018	far-red light signaling pathway	0.526125	0.826824	1	0	1	35
GO:0014074 response to purine-containing compound	1	0.526125	0.245	0.029	Biological Process	GO:0014074	response to purine-containing compound	0.526125	0.826824	0	1	1	35
GO:0033015 tetrapyrrole catabolic process	1	0.526125	0.245	0.029	Biological Process	GO:0033015	tetrapyrrole catabolic process	0.526125	0.826824	0	1	1	35
GO:0050982 detection of mechanical stimulus	1	0.526125	0.245	0.029	Biological Process	GO:0050982	detection of mechanical stimulus	0.526125	0.826824	0	1	1	35
GO:0071731 response to nitric oxide	1	0.526125	0.245	0.029	Biological Process	GO:0071731	response to nitric oxide	0.526125	0.826824	0	1	1	35
GO:0016298 lipase activity	3	0.547223	0.822	0.023	Molecular Function	GO:0016298	lipase activity	0.547223	0.831086	0	3	3	131
GO:0015198 oligopeptide transporter activity	1	0.548375	0.274	0.028	Molecular Function	GO:0015198	oligopeptide transporter activity	0.548375	0.831086	0	1	1	36
GO:0035673 oligopeptide transmembrane transporter activity	1	0.548375	0.274	0.028	Molecular Function	GO:0035673	oligopeptide transmembrane transporter activity	0.548375	0.831086	0	1	1	36
GO:0015926 glucosidase activity	2	0.550069	0.548	0.024	Molecular Function	GO:0015926	glucosidase activity	0.550069	0.8315	1	1	2	84
GO:0000798 nuclear cohesin complex	1	0.206487	0.272	0.083	Cellular Component	GO:0000798	nuclear cohesin complex	0.206487	0.835164	1	0	1	12
GO:0009986 cell surface	2	0.211891	0.545	0.044	Cellular Component	GO:0009986	cell surface	0.211891	0.835164	1	1	2	45
GO:0072686 mitotic spindle	2	0.218918	0.545	0.043	Cellular Component	GO:0072686	mitotic spindle	0.218918	0.835164	0	2	2	46
GO:0005782 peroxisomal matrix	1	0.22164	0.272	0.077	Cellular Component	GO:0005782	peroxisomal matrix	0.22164	0.835164	0	1	1	13
GO:0030666 endocytic vesicle membrane	1	0.22164	0.272	0.077	Cellular Component	GO:0030666	endocytic vesicle membrane	0.22164	0.835164	0	1	1	13
GO:0031907 microbody lumen	1	0.22164	0.272	0.077	Cellular Component	GO:0031907	microbody lumen	0.22164	0.835164	0	1	1	13
GO:0009070 serine family amino acid biosynthetic process	1	0.536139	0.245	0.028	Biological Process	GO:0009070	serine family amino acid biosynthetic process	0.536139	0.837619	1	0	1	36
GO:0010099 regulation of photomorphogenesis	1	0.536139	0.245	0.028	Biological Process	GO:0010099	regulation of photomorphogenesis	0.536139	0.837619	1	0	1	36
GO:0023061 signal release	1	0.536139	0.245	0.028	Biological Process	GO:0023061	signal release	0.536139	0.837619	0	1	1	36
GO:0043171 peptide catabolic process	1	0.536139	0.245	0.028	Biological Process	GO:0043171	peptide catabolic process	0.536139	0.837619	0	1	1	36
GO:0046620 regulation of organ growth	1	0.536139	0.245	0.028	Biological Process	GO:0046620	regulation of organ growth	0.536139	0.837619	0	1	1	36
GO:0051090 regulation of sequence-specific DNA binding transcription factor activity	1	0.536139	0.245	0.028	Biological Process	GO:0051090	regulation of sequence-specific DNA binding transcription factor activity	0.536139	0.837619	1	0	1	36
GO:0097366 response to bronchodilator	1	0.536139	0.245	0.028	Biological Process	GO:0097366	response to bronchodilator	0.536139	0.837619	0	1	1	36
GO:1900150 regulation of defense response to fungus	1	0.536139	0.245	0.028	Biological Process	GO:1900150	regulation of defense response to fungus	0.536139	0.837619	1	0	1	36
GO:0016829 lyase activity	8	0.557219	2.192	0.022	Molecular Function	GO:0016829	lyase activity	0.557219	0.839526	3	5	8	369
GO:0005388 calcium-transporting ATPase activity	1	0.558249	0.274	0.027	Molecular Function	GO:0005388	calcium-transporting ATPase activity	0.558249	0.839526	0	1	1	37
GO:0051015 actin filament binding	2	0.562855	0.548	0.023	Molecular Function	GO:0051015	actin filament binding	0.562855	0.844282	0	2	2	86
GO:0015116 sulfate transmembrane transporter activity	1	0.567907	0.274	0.026	Molecular Function	GO:0015116	sulfate transmembrane transporter activity	0.567907	0.845358	0	1	1	38
GO:0015211 purine nucleoside transmembrane transporter activity	1	0.567907	0.274	0.026	Molecular Function	GO:0015211	purine nucleoside transmembrane transporter activity	0.567907	0.845358	1	0	1	38
GO:0030674 protein binding, bridging	1	0.567907	0.274	0.026	Molecular Function	GO:0030674	protein binding, bridging	0.567907	0.845358	0	1	1	38
GO:0005996 monosaccharide metabolic process	3	0.544615	0.735	0.022	Biological Process	GO:0005996	monosaccharide metabolic process	0.544615	0.846725	1	2	3	135
GO:0051701 interaction with host	3	0.544615	0.735	0.022	Biological Process	GO:0051701	interaction with host	0.544615	0.846725	1	2	3	135
GO:0006560 proline metabolic process	1	0.545941	0.245	0.027	Biological Process	GO:0006560	proline metabolic process	0.545941	0.846725	0	1	1	37
GO:0007187 G-protein coupled receptor signaling pathway, coupled to cyclic nucleotide second messenger	1	0.545941	0.245	0.027	Biological Process	GO:0007187	G-protein coupled receptor signaling pathway, coupled to cyclic nucleotide second messenger	0.545941	0.846725	0	1	1	37
GO:0007188 adenylate cyclase-modulating G-protein coupled receptor signaling pathway	1	0.545941	0.245	0.027	Biological Process	GO:0007188	adenylate cyclase-modulating G-protein coupled receptor signaling pathway	0.545941	0.846725	0	1	1	37
GO:0009900 dehiscence	1	0.545941	0.245	0.027	Biological Process	GO:0009900	dehiscence	0.545941	0.846725	0	1	1	37
GO:0010452 histone H3-K36 methylation	1	0.545941	0.245	0.027	Biological Process	GO:0010452	histone H3-K36 methylation	0.545941	0.846725	0	1	1	37
GO:0048639 positive regulation of developmental growth	1	0.545941	0.245	0.027	Biological Process	GO:0048639	positive regulation of developmental growth	0.545941	0.846725	0	1	1	37
GO:0050826 response to freezing	1	0.545941	0.245	0.027	Biological Process	GO:0050826	response to freezing	0.545941	0.846725	0	1	1	37
GO:0051788 response to misfolded protein	1	0.545941	0.245	0.027	Biological Process	GO:0051788	response to misfolded protein	0.545941	0.846725	0	1	1	37
GO:1901607 alpha-amino acid biosynthetic process	5	0.547122	1.225	0.021	Biological Process	GO:1901607	alpha-amino acid biosynthetic process	0.547122	0.847401	3	2	5	233
GO:0009743 response to carbohydrate	7	0.547172	1.716	0.021	Biological Process	GO:0009743	response to carbohydrate	0.547172	0.847401	5	2	7	330
GO:0051536 iron-sulfur cluster binding	2	0.575379	0.548	0.023	Molecular Function	GO:0051536	iron-sulfur cluster binding	0.575379	0.848625	1	1	2	88
GO:0051540 metal cluster binding	2	0.575379	0.548	0.023	Molecular Function	GO:0051540	metal cluster binding	0.575379	0.848625	1	1	2	88
GO:0001664 G-protein coupled receptor binding	1	0.577355	0.274	0.026	Molecular Function	GO:0001664	G-protein coupled receptor binding	0.577355	0.848625	0	1	1	39
GO:0015179 L-amino acid transmembrane transporter activity	1	0.577355	0.274	0.026	Molecular Function	GO:0015179	L-amino acid transmembrane transporter activity	0.577355	0.848625	1	0	1	39
GO:0015665 alcohol transmembrane transporter activity	1	0.577355	0.274	0.026	Molecular Function	GO:0015665	alcohol transmembrane transporter activity	0.577355	0.848625	1	0	1	39
GO:0006109 regulation of carbohydrate metabolic process	2	0.550671	0.49	0.023	Biological Process	GO:0006109	regulation of carbohydrate metabolic process	0.550671	0.850964	0	2	2	87
GO:0006576 cellular biogenic amine metabolic process	2	0.550671	0.49	0.023	Biological Process	GO:0006576	cellular biogenic amine metabolic process	0.550671	0.850964	0	2	2	87
GO:0009312 oligosaccharide biosynthetic process	2	0.550671	0.49	0.023	Biological Process	GO:0009312	oligosaccharide biosynthetic process	0.550671	0.850964	1	1	2	87
GO:0048764 trichoblast maturation	4	0.554237	0.98	0.022	Biological Process	GO:0048764	trichoblast maturation	0.554237	0.854148	2	2	4	186
GO:0048765 root hair cell differentiation	4	0.554237	0.98	0.022	Biological Process	GO:0048765	root hair cell differentiation	0.554237	0.854148	2	2	4	186
GO:0009625 response to insect	1	0.555537	0.245	0.026	Biological Process	GO:0009625	response to insect	0.555537	0.854148	1	0	1	38
GO:0010594 regulation of endothelial cell migration	1	0.555537	0.245	0.026	Biological Process	GO:0010594	regulation of endothelial cell migration	0.555537	0.854148	0	1	1	38
GO:0043542 endothelial cell migration	1	0.555537	0.245	0.026	Biological Process	GO:0043542	endothelial cell migration	0.555537	0.854148	0	1	1	38
GO:1902358 sulfate transmembrane transport	1	0.555537	0.245	0.026	Biological Process	GO:1902358	sulfate transmembrane transport	0.555537	0.854148	0	1	1	38
GO:1904062 regulation of cation transmembrane transport	1	0.555537	0.245	0.026	Biological Process	GO:1904062	regulation of cation transmembrane transport	0.555537	0.854148	0	1	1	38
GO:0009863 salicylic acid mediated signaling pathway	2	0.556874	0.49	0.023	Biological Process	GO:0009863	salicylic acid mediated signaling pathway	0.556874	0.855587	0	2	2	88
GO:0000987 core promoter proximal region sequence-specific DNA binding	1	0.586597	0.274	0.025	Molecular Function	GO:0000987	core promoter proximal region sequence-specific DNA binding	0.586597	0.855759	0	1	1	40
GO:0001159 core promoter proximal region DNA binding	1	0.586597	0.274	0.025	Molecular Function	GO:0001159	core promoter proximal region DNA binding	0.586597	0.855759	0	1	1	40
GO:0005337 nucleoside transmembrane transporter activity	1	0.586597	0.274	0.025	Molecular Function	GO:0005337	nucleoside transmembrane transporter activity	0.586597	0.855759	1	0	1	40
GO:0007018 microtubule-based movement	3	0.559519	0.735	0.022	Biological Process	GO:0007018	microtubule-based movement	0.559519	0.858412	0	3	3	138
GO:0009926 auxin polar transport	3	0.559519	0.735	0.022	Biological Process	GO:0009926	auxin polar transport	0.559519	0.858412	1	2	3	138
GO:0009058 biosynthetic process	145	0.560581	35.539	0.021	Biological Process	GO:0009058	biosynthetic process	0.560581	0.859424	65	80	145	6922
GO:0022412 cellular process involved in reproduction in multicellular organism	3	0.564421	0.735	0.022	Biological Process	GO:0022412	cellular process involved in reproduction in multicellular organism	0.564421	0.86052	2	1	3	139
GO:0006555 methionine metabolic process	1	0.56493	0.245	0.026	Biological Process	GO:0006555	methionine metabolic process	0.56493	0.86052	1	0	1	39
GO:0010632 regulation of epithelial cell migration	1	0.56493	0.245	0.026	Biological Process	GO:0010632	regulation of epithelial cell migration	0.56493	0.86052	0	1	1	39
GO:0015807 L-amino acid transport	1	0.56493	0.245	0.026	Biological Process	GO:0015807	L-amino acid transport	0.56493	0.86052	1	0	1	39
GO:0030048 actin filament-based movement	1	0.56493	0.245	0.026	Biological Process	GO:0030048	actin filament-based movement	0.56493	0.86052	0	1	1	39
GO:0045489 pectin biosynthetic process	1	0.56493	0.245	0.026	Biological Process	GO:0045489	pectin biosynthetic process	0.56493	0.86052	0	1	1	39
GO:0046352 disaccharide catabolic process	1	0.56493	0.245	0.026	Biological Process	GO:0046352	disaccharide catabolic process	0.56493	0.86052	0	1	1	39
GO:1902475 L-alpha-amino acid transmembrane transport	1	0.56493	0.245	0.026	Biological Process	GO:1902475	L-alpha-amino acid transmembrane transport	0.56493	0.86052	1	0	1	39
GO:2000021 regulation of ion homeostasis	1	0.56493	0.245	0.026	Biological Process	GO:2000021	regulation of ion homeostasis	0.56493	0.86052	0	1	1	39
GO:0010054 trichoblast differentiation	4	0.566902	0.98	0.021	Biological Process	GO:0010054	trichoblast differentiation	0.566902	0.862906	2	2	4	189
GO:0004849 uridine kinase activity	1	0.595637	0.274	0.024	Molecular Function	GO:0004849	uridine kinase activity	0.595637	0.864635	0	1	1	41
GO:0017022 myosin binding	1	0.595637	0.274	0.024	Molecular Function	GO:0017022	myosin binding	0.595637	0.864635	0	1	1	41
GO:0005790 smooth endoplasmic reticulum	1	0.236504	0.272	0.071	Cellular Component	GO:0005790	smooth endoplasmic reticulum	0.236504	0.86607	0	1	1	14
GO:0008278 cohesin complex	1	0.236504	0.272	0.071	Cellular Component	GO:0008278	cohesin complex	0.236504	0.86607	1	0	1	14
GO:0010091 trichome branching	1	0.574126	0.245	0.025	Biological Process	GO:0010091	trichome branching	0.574126	0.867704	0	1	1	40
GO:0010631 epithelial cell migration	1	0.574126	0.245	0.025	Biological Process	GO:0010631	epithelial cell migration	0.574126	0.867704	0	1	1	40
GO:0031537 regulation of anthocyanin metabolic process	1	0.574126	0.245	0.025	Biological Process	GO:0031537	regulation of anthocyanin metabolic process	0.574126	0.867704	1	0	1	40
GO:0031627 telomeric loop formation	1	0.574126	0.245	0.025	Biological Process	GO:0031627	telomeric loop formation	0.574126	0.867704	1	0	1	40
GO:0048235 pollen sperm cell differentiation	1	0.574126	0.245	0.025	Biological Process	GO:0048235	pollen sperm cell differentiation	0.574126	0.867704	1	0	1	40
GO:0090130 tissue migration	1	0.574126	0.245	0.025	Biological Process	GO:0090130	tissue migration	0.574126	0.867704	0	1	1	40
GO:0090132 epithelium migration	1	0.574126	0.245	0.025	Biological Process	GO:0090132	epithelium migration	0.574126	0.867704	0	1	1	40
GO:1902170 cellular response to reactive nitrogen species	1	0.574126	0.245	0.025	Biological Process	GO:1902170	cellular response to reactive nitrogen species	0.574126	0.867704	0	1	1	40
GO:2000032 regulation of secondary shoot formation	1	0.574126	0.245	0.025	Biological Process	GO:2000032	regulation of secondary shoot formation	0.574126	0.867704	1	0	1	40
GO:0019216 regulation of lipid metabolic process	3	0.574126	0.735	0.021	Biological Process	GO:0019216	regulation of lipid metabolic process	0.574126	0.867704	1	2	3	141
GO:0016706 oxidoreductase activity, acting on paired donors, with incorporation or reduction of molecular oxygen, 2-oxoglutarate as one donor, and incorporation of one atom each of oxygen into both donors	2	0.599636	0.548	0.022	Molecular Function	GO:0016706	oxidoreductase activity, acting on paired donors, with incorporation or reduction of molecular oxygen, 2-oxoglutarate as one donor, and incorporation of one atom each of oxygen into both donors	0.599636	0.868285	0	2	2	92
GO:2000022 regulation of jasmonic acid mediated signaling pathway	2	0.575117	0.49	0.022	Biological Process	GO:2000022	regulation of jasmonic acid mediated signaling pathway	0.575117	0.868585	1	1	2	91
GO:0097435 fibril organization	5	0.57717	1.225	0.021	Biological Process	GO:0097435	fibril organization	0.57717	0.869221	0	5	5	241
GO:0043094 cellular metabolic compound salvage	3	0.578928	0.735	0.021	Biological Process	GO:0043094	cellular metabolic compound salvage	0.578928	0.869221	2	1	3	142
GO:0016108 tetraterpenoid metabolic process	2	0.581075	0.49	0.022	Biological Process	GO:0016108	tetraterpenoid metabolic process	0.581075	0.869221	1	1	2	92
GO:0016116 carotenoid metabolic process	2	0.581075	0.49	0.022	Biological Process	GO:0016116	carotenoid metabolic process	0.581075	0.869221	1	1	2	92
GO:0035295 tube development	2	0.581075	0.49	0.022	Biological Process	GO:0035295	tube development	0.581075	0.869221	0	2	2	92
GO:0046890 regulation of lipid biosynthetic process	2	0.581075	0.49	0.022	Biological Process	GO:0046890	regulation of lipid biosynthetic process	0.581075	0.869221	1	1	2	92
GO:0072507 divalent inorganic cation homeostasis	2	0.581075	0.49	0.022	Biological Process	GO:0072507	divalent inorganic cation homeostasis	0.581075	0.869221	0	2	2	92
GO:1903649 regulation of cytoplasmic transport	2	0.581075	0.49	0.022	Biological Process	GO:1903649	regulation of cytoplasmic transport	0.581075	0.869221	0	2	2	92
GO:1901362 organic cyclic compound biosynthetic process	90	0.582101	22.059	0.021	Biological Process	GO:1901362	organic cyclic compound biosynthetic process	0.582101	0.869221	51	39	90	4329
GO:0006222 UMP biosynthetic process	1	0.583127	0.245	0.024	Biological Process	GO:0006222	UMP biosynthetic process	0.583127	0.869221	0	1	1	41
GO:0006828 manganese ion transport	1	0.583127	0.245	0.024	Biological Process	GO:0006828	manganese ion transport	0.583127	0.869221	1	0	1	41
GO:0009174 pyrimidine ribonucleoside monophosphate biosynthetic process	1	0.583127	0.245	0.024	Biological Process	GO:0009174	pyrimidine ribonucleoside monophosphate biosynthetic process	0.583127	0.869221	0	1	1	41
GO:0031589 cell-substrate adhesion	1	0.583127	0.245	0.024	Biological Process	GO:0031589	cell-substrate adhesion	0.583127	0.869221	0	1	1	41
GO:0035672 oligopeptide transmembrane transport	1	0.583127	0.245	0.024	Biological Process	GO:0035672	oligopeptide transmembrane transport	0.583127	0.869221	0	1	1	41
GO:0046049 UMP metabolic process	1	0.583127	0.245	0.024	Biological Process	GO:0046049	UMP metabolic process	0.583127	0.869221	0	1	1	41
GO:0060688 regulation of morphogenesis of a branching structure	1	0.583127	0.245	0.024	Biological Process	GO:0060688	regulation of morphogenesis of a branching structure	0.583127	0.869221	1	0	1	41
GO:0090307 mitotic spindle assembly	1	0.583127	0.245	0.024	Biological Process	GO:0090307	mitotic spindle assembly	0.583127	0.869221	0	1	1	41
GO:1902584 positive regulation of response to water deprivation	1	0.583127	0.245	0.024	Biological Process	GO:1902584	positive regulation of response to water deprivation	0.583127	0.869221	0	1	1	41
GO:0016101 diterpenoid metabolic process	3	0.583695	0.735	0.021	Biological Process	GO:0016101	diterpenoid metabolic process	0.583695	0.869221	1	2	3	143
GO:0046488 phosphatidylinositol metabolic process	3	0.583695	0.735	0.021	Biological Process	GO:0046488	phosphatidylinositol metabolic process	0.583695	0.869221	0	3	3	143
GO:0042170 plastid membrane	6	0.241402	1.635	0.027	Cellular Component	GO:0042170	plastid membrane	0.241402	0.871729	5	1	6	219
GO:0034595 phosphatidylinositol phosphate 5-phosphatase activity	1	0.60448	0.274	0.024	Molecular Function	GO:0034595	phosphatidylinositol phosphate 5-phosphatase activity	0.60448	0.873138	0	1	1	42
GO:0048469 cell maturation	4	0.587562	0.98	0.021	Biological Process	GO:0048469	cell maturation	0.587562	0.874368	2	2	4	194
GO:0043034 costamere	1	0.251085	0.272	0.067	Cellular Component	GO:0043034	costamere	0.251085	0.87469	0	1	1	15
GO:0044463 cell projection part	3	0.261887	0.817	0.032	Cellular Component	GO:0044463	cell projection part	0.261887	0.87469	0	3	3	93
GO:0014704 intercalated disc	1	0.265388	0.272	0.062	Cellular Component	GO:0014704	intercalated disc	0.265388	0.87469	0	1	1	16
GO:0031430 M band	1	0.265388	0.272	0.062	Cellular Component	GO:0031430	M band	0.265388	0.87469	0	1	1	16
GO:0031672 A band	1	0.265388	0.272	0.062	Cellular Component	GO:0031672	A band	0.265388	0.87469	0	1	1	16
GO:0005764 lysosome	4	0.266011	1.09	0.029	Cellular Component	GO:0005764	lysosome	0.266011	0.87469	0	4	4	137
GO:0098797 plasma membrane protein complex	2	0.275572	0.545	0.037	Cellular Component	GO:0098797	plasma membrane protein complex	0.275572	0.87469	1	1	2	54
GO:0009531 secondary cell wall	1	0.279419	0.272	0.059	Cellular Component	GO:0009531	secondary cell wall	0.279419	0.87469	0	1	1	17
GO:0030315 T-tubule	1	0.279419	0.272	0.059	Cellular Component	GO:0030315	T-tubule	0.279419	0.87469	0	1	1	17
GO:0033267 axon part	1	0.279419	0.272	0.059	Cellular Component	GO:0033267	axon part	0.279419	0.87469	0	1	1	17
GO:0044291 cell-cell contact zone	1	0.279419	0.272	0.059	Cellular Component	GO:0044291	cell-cell contact zone	0.279419	0.87469	0	1	1	17
GO:0009524 phragmoplast	3	0.282592	0.817	0.031	Cellular Component	GO:0009524	phragmoplast	0.282592	0.87469	0	3	3	97
GO:0001667 ameboidal-type cell migration	1	0.591939	0.245	0.024	Biological Process	GO:0001667	ameboidal-type cell migration	0.591939	0.874749	0	1	1	42
GO:0006284 base-excision repair	1	0.591939	0.245	0.024	Biological Process	GO:0006284	base-excision repair	0.591939	0.874749	1	0	1	42
GO:0006625 protein targeting to peroxisome	1	0.591939	0.245	0.024	Biological Process	GO:0006625	protein targeting to peroxisome	0.591939	0.874749	0	1	1	42
GO:0010267 production of ta-siRNAs involved in RNA interference	1	0.591939	0.245	0.024	Biological Process	GO:0010267	production of ta-siRNAs involved in RNA interference	0.591939	0.874749	1	0	1	42
GO:0043097 pyrimidine nucleoside salvage	1	0.591939	0.245	0.024	Biological Process	GO:0043097	pyrimidine nucleoside salvage	0.591939	0.874749	0	1	1	42
GO:0045596 negative regulation of cell differentiation	1	0.591939	0.245	0.024	Biological Process	GO:0045596	negative regulation of cell differentiation	0.591939	0.874749	0	1	1	42
GO:0072662 protein localization to peroxisome	1	0.591939	0.245	0.024	Biological Process	GO:0072662	protein localization to peroxisome	0.591939	0.874749	0	1	1	42
GO:0072663 establishment of protein localization to peroxisome	1	0.591939	0.245	0.024	Biological Process	GO:0072663	establishment of protein localization to peroxisome	0.591939	0.874749	0	1	1	42
GO:1902882 regulation of response to oxidative stress	1	0.591939	0.245	0.024	Biological Process	GO:1902882	regulation of response to oxidative stress	0.591939	0.874749	1	0	1	42
GO:0006790 sulfur compound metabolic process	10	0.592228	2.451	0.02	Biological Process	GO:0006790	sulfur compound metabolic process	0.592228	0.874749	5	5	10	492
GO:0010026 trichome differentiation	3	0.593127	0.735	0.021	Biological Process	GO:0010026	trichome differentiation	0.593127	0.874749	1	2	3	145
GO:2000242 negative regulation of reproductive process	3	0.593127	0.735	0.021	Biological Process	GO:2000242	negative regulation of reproductive process	0.593127	0.874749	1	2	3	145
GO:0032504 multicellular organism reproduction	8	0.593155	1.961	0.02	Biological Process	GO:0032504	multicellular organism reproduction	0.593155	0.874749	4	4	8	394
GO:1901505 carbohydrate derivative transporter activity	2	0.611369	0.548	0.021	Molecular Function	GO:1901505	carbohydrate derivative transporter activity	0.611369	0.879121	1	1	2	94
GO:0047134 protein-disulfide reductase activity	1	0.613131	0.274	0.023	Molecular Function	GO:0047134	protein-disulfide reductase activity	0.613131	0.879121	1	0	1	43
GO:1901681 sulfur compound binding	1	0.613131	0.274	0.023	Molecular Function	GO:1901681	sulfur compound binding	0.613131	0.879121	0	1	1	43
GO:0008272 sulfate transport	1	0.600565	0.245	0.023	Biological Process	GO:0008272	sulfate transport	0.600565	0.880801	0	1	1	43
GO:0009313 oligosaccharide catabolic process	1	0.600565	0.245	0.023	Biological Process	GO:0009313	oligosaccharide catabolic process	0.600565	0.880801	0	1	1	43
GO:0009799 specification of symmetry	1	0.600565	0.245	0.023	Biological Process	GO:0009799	specification of symmetry	0.600565	0.880801	0	1	1	43
GO:0009855 determination of bilateral symmetry	1	0.600565	0.245	0.023	Biological Process	GO:0009855	determination of bilateral symmetry	0.600565	0.880801	0	1	1	43
GO:0019432 triglyceride biosynthetic process	1	0.600565	0.245	0.023	Biological Process	GO:0019432	triglyceride biosynthetic process	0.600565	0.880801	0	1	1	43
GO:0034330 cell junction organization	1	0.600565	0.245	0.023	Biological Process	GO:0034330	cell junction organization	0.600565	0.880801	0	1	1	43
GO:0045216 cell-cell junction organization	1	0.600565	0.245	0.023	Biological Process	GO:0045216	cell-cell junction organization	0.600565	0.880801	0	1	1	43
GO:0046132 pyrimidine ribonucleoside biosynthetic process	1	0.600565	0.245	0.023	Biological Process	GO:0046132	pyrimidine ribonucleoside biosynthetic process	0.600565	0.880801	0	1	1	43
GO:0048037 cofactor binding	7	0.620787	1.918	0.02	Molecular Function	GO:0048037	cofactor binding	0.620787	0.882601	2	5	7	342
GO:0005385 zinc ion transmembrane transporter activity	1	0.621592	0.274	0.023	Molecular Function	GO:0005385	zinc ion transmembrane transporter activity	0.621592	0.882601	1	0	1	44
GO:0019203 carbohydrate phosphatase activity	1	0.621592	0.274	0.023	Molecular Function	GO:0019203	carbohydrate phosphatase activity	0.621592	0.882601	1	0	1	44
GO:0043178 alcohol binding	1	0.621592	0.274	0.023	Molecular Function	GO:0043178	alcohol binding	0.621592	0.882601	1	0	1	44
GO:0007167 enzyme linked receptor protein signaling pathway	7	0.603398	1.716	0.02	Biological Process	GO:0007167	enzyme linked receptor protein signaling pathway	0.603398	0.882856	2	5	7	348
GO:0048574 long-day photoperiodism, flowering	2	0.604291	0.49	0.021	Biological Process	GO:0048574	long-day photoperiodism, flowering	0.604291	0.882856	1	1	2	96
GO:0051270 regulation of cellular component movement	2	0.604291	0.49	0.021	Biological Process	GO:0051270	regulation of cellular component movement	0.604291	0.882856	0	2	2	96
GO:0050789 regulation of biological process	168	0.606926	41.176	0.021	Biological Process	GO:0050789	regulation of biological process	0.606926	0.882856	65	103	168	8069
GO:0002791 regulation of peptide secretion	1	0.609009	0.245	0.023	Biological Process	GO:0002791	regulation of peptide secretion	0.609009	0.882856	0	1	1	44
GO:0006568 tryptophan metabolic process	1	0.609009	0.245	0.023	Biological Process	GO:0006568	tryptophan metabolic process	0.609009	0.882856	0	1	1	44
GO:0006586 indolalkylamine metabolic process	1	0.609009	0.245	0.023	Biological Process	GO:0006586	indolalkylamine metabolic process	0.609009	0.882856	0	1	1	44
GO:0009220 pyrimidine ribonucleotide biosynthetic process	1	0.609009	0.245	0.023	Biological Process	GO:0009220	pyrimidine ribonucleotide biosynthetic process	0.609009	0.882856	0	1	1	44
GO:0010959 regulation of metal ion transport	1	0.609009	0.245	0.023	Biological Process	GO:0010959	regulation of metal ion transport	0.609009	0.882856	0	1	1	44
GO:0045492 xylan biosynthetic process	1	0.609009	0.245	0.023	Biological Process	GO:0045492	xylan biosynthetic process	0.609009	0.882856	0	1	1	44
GO:0045834 positive regulation of lipid metabolic process	1	0.609009	0.245	0.023	Biological Process	GO:0045834	positive regulation of lipid metabolic process	0.609009	0.882856	0	1	1	44
GO:0046134 pyrimidine nucleoside biosynthetic process	1	0.609009	0.245	0.023	Biological Process	GO:0046134	pyrimidine nucleoside biosynthetic process	0.609009	0.882856	0	1	1	44
GO:0050708 regulation of protein secretion	1	0.609009	0.245	0.023	Biological Process	GO:0050708	regulation of protein secretion	0.609009	0.882856	0	1	1	44
GO:0051017 actin filament bundle assembly	1	0.609009	0.245	0.023	Biological Process	GO:0051017	actin filament bundle assembly	0.609009	0.882856	0	1	1	44
GO:0061572 actin filament bundle organization	1	0.609009	0.245	0.023	Biological Process	GO:0061572	actin filament bundle organization	0.609009	0.882856	0	1	1	44
GO:0071577 zinc II ion transmembrane transport	1	0.609009	0.245	0.023	Biological Process	GO:0071577	zinc II ion transmembrane transport	0.609009	0.882856	1	0	1	44
GO:0090421 embryonic meristem initiation	1	0.609009	0.245	0.023	Biological Process	GO:0090421	embryonic meristem initiation	0.609009	0.882856	1	0	1	44
GO:0006487 protein N-linked glycosylation	2	0.609941	0.49	0.021	Biological Process	GO:0006487	protein N-linked glycosylation	0.609941	0.883607	0	2	2	97
GO:0009637 response to blue light	3	0.611572	0.735	0.02	Biological Process	GO:0009637	response to blue light	0.611572	0.884609	2	1	3	149
GO:0002252 immune effector process	4	0.615499	0.98	0.02	Biological Process	GO:0002252	immune effector process	0.615499	0.884609	1	3	4	201
GO:0060918 auxin transport	3	0.616095	0.735	0.02	Biological Process	GO:0060918	auxin transport	0.616095	0.884609	1	2	3	150
GO:0006040 amino sugar metabolic process	1	0.617275	0.245	0.022	Biological Process	GO:0006040	amino sugar metabolic process	0.617275	0.884609	0	1	1	45
GO:0006986 response to unfolded protein	1	0.617275	0.245	0.022	Biological Process	GO:0006986	response to unfolded protein	0.617275	0.884609	1	0	1	45
GO:0009692 ethylene metabolic process	1	0.617275	0.245	0.022	Biological Process	GO:0009692	ethylene metabolic process	0.617275	0.884609	1	0	1	45
GO:0009693 ethylene biosynthetic process	1	0.617275	0.245	0.022	Biological Process	GO:0009693	ethylene biosynthetic process	0.617275	0.884609	1	0	1	45
GO:0009880 embryonic pattern specification	1	0.617275	0.245	0.022	Biological Process	GO:0009880	embryonic pattern specification	0.617275	0.884609	1	0	1	45
GO:0010769 regulation of cell morphogenesis involved in differentiation	1	0.617275	0.245	0.022	Biological Process	GO:0010769	regulation of cell morphogenesis involved in differentiation	0.617275	0.884609	1	0	1	45
GO:0015858 nucleoside transport	1	0.617275	0.245	0.022	Biological Process	GO:0015858	nucleoside transport	0.617275	0.884609	1	0	1	45
GO:0042692 muscle cell differentiation	1	0.617275	0.245	0.022	Biological Process	GO:0042692	muscle cell differentiation	0.617275	0.884609	0	1	1	45
GO:0043449 cellular alkene metabolic process	1	0.617275	0.245	0.022	Biological Process	GO:0043449	cellular alkene metabolic process	0.617275	0.884609	1	0	1	45
GO:0043450 alkene biosynthetic process	1	0.617275	0.245	0.022	Biological Process	GO:0043450	alkene biosynthetic process	0.617275	0.884609	1	0	1	45
GO:0043574 peroxisomal transport	1	0.617275	0.245	0.022	Biological Process	GO:0043574	peroxisomal transport	0.617275	0.884609	0	1	1	45
GO:0046822 regulation of nucleocytoplasmic transport	1	0.617275	0.245	0.022	Biological Process	GO:0046822	regulation of nucleocytoplasmic transport	0.617275	0.884609	0	1	1	45
GO:1900674 olefin biosynthetic process	1	0.617275	0.245	0.022	Biological Process	GO:1900674	olefin biosynthetic process	0.617275	0.884609	1	0	1	45
GO:0048583 regulation of response to stimulus	35	0.620396	8.578	0.02	Biological Process	GO:0048583	regulation of response to stimulus	0.620396	0.888484	11	24	35	1724
GO:0009063 cellular amino acid catabolic process	2	0.621057	0.49	0.02	Biological Process	GO:0009063	cellular amino acid catabolic process	0.621057	0.888833	2	0	2	99
GO:0003691 double-stranded telomeric DNA binding	1	0.629869	0.274	0.022	Molecular Function	GO:0003691	double-stranded telomeric DNA binding	0.629869	0.890705	1	0	1	45
GO:0050662 coenzyme binding	4	0.630345	1.096	0.02	Molecular Function	GO:0050662	coenzyme binding	0.630345	0.890705	1	3	4	198
GO:0005509 calcium ion binding	3	0.634508	0.822	0.02	Molecular Function	GO:0005509	calcium ion binding	0.634508	0.891731	0	3	3	149
GO:0042802 identical protein binding	15	0.637849	4.11	0.02	Molecular Function	GO:0042802	identical protein binding	0.637849	0.891731	6	9	15	733
GO:0008378 galactosyltransferase activity	1	0.637966	0.274	0.022	Molecular Function	GO:0008378	galactosyltransferase activity	0.637966	0.891731	0	1	1	46
GO:0015035 protein disulfide oxidoreductase activity	1	0.637966	0.274	0.022	Molecular Function	GO:0015035	protein disulfide oxidoreductase activity	0.637966	0.891731	1	0	1	46
GO:0016874 ligase activity	6	0.638692	1.644	0.02	Molecular Function	GO:0016874	ligase activity	0.638692	0.891731	4	2	6	299
GO:0009130 pyrimidine nucleoside monophosphate biosynthetic process	1	0.625367	0.245	0.022	Biological Process	GO:0009130	pyrimidine nucleoside monophosphate biosynthetic process	0.625367	0.893654	0	1	1	46
GO:0032204 regulation of telomere maintenance	1	0.625367	0.245	0.022	Biological Process	GO:0032204	regulation of telomere maintenance	0.625367	0.893654	1	0	1	46
GO:0009742 brassinosteroid mediated signaling pathway	2	0.626522	0.49	0.02	Biological Process	GO:0009742	brassinosteroid mediated signaling pathway	0.626522	0.893654	1	1	2	100
GO:0009910 negative regulation of flower development	2	0.626522	0.49	0.02	Biological Process	GO:0009910	negative regulation of flower development	0.626522	0.893654	0	2	2	100
GO:0019318 hexose metabolic process	2	0.626522	0.49	0.02	Biological Process	GO:0019318	hexose metabolic process	0.626522	0.893654	1	1	2	100
GO:0090627 plant epidermal cell differentiation	5	0.627101	1.225	0.02	Biological Process	GO:0090627	plant epidermal cell differentiation	0.627101	0.893882	2	3	5	255
[truncated: 978 more rows]

## Sheet: Figure 3B
Data for Heatmap of selected DEGs.
id	ZC1	ZC2	ZC3	SDE19_5	SDE19_6	ZC1_CPM	ZC2_CPM	ZC3_CPM	SDE19_5_CPM	SDE19_6_CPM	ZC_mean	OE19_mean	log2(FC)	PValue	FDR
Cs_ont_4g025620	369	307	327	99	152	12.36	9.94	10.78	3.31	4.73	11.0267	4.02	-1.4557	3e-08	1.17e-06
Cs_ont_4g026030	153	153	169	61	52	5.12	4.96	5.57	2.04	1.62	5.21667	1.83	-1.5113	4.58e-06	0.000106108
Cs_ont_3g003070	611	610	478	355	147	20.46	19.76	15.76	11.87	4.57	18.66	8.22	-1.1827	0.00198991	0.0196011
Cs_ont_7g004720	942	1061	1070	638	298	31.55	34.37	35.29	21.33	9.27	33.7367	15.3	-1.1408	0.000411725	0.00527577
Cs_ont_7g006400	139	75	128	29	8	4.65	2.43	4.22	0.97	0.25	3.76667	0.61	-2.6264	2.02e-05	0.000391489
Cs_ont_8g005310	26	26	28	0	5	0.87	0.84	0.92	0	0.16	0.876667	0.08	-3.454	0.00119683	0.0130084
Cs_ont_8g008290	69	86	92	21	36	2.31	2.79	3.03	0.7	1.12	2.71	0.91	-1.5744	0.00069948	0.0082182
Cs_ont_6g005180	762	742	968	263	328	25.52	24.03	31.92	8.79	10.2	27.1567	9.495	-1.5161	1.32e-14	1.34e-12
Cs_ont_4g017020	213	132	229	13	5	7.13	4.28	7.55	0.43	0.16	6.32	0.295	-4.4211	9.91e-17	1.24e-14
Cs_ont_4g017110	917	659	917	70	1	30.71	21.35	30.24	2.34	0.03	27.4333	1.185	-4.533	0.00484168	0.0394781
Cs_ont_4g017010	49	44	65	4	0	1.64	1.43	2.14	0.13	0	1.73667	0.065	-4.7397	7.85e-07	2.17e-05
Cs_ont_4g017070	46	51	59	3	0	1.54	1.65	1.95	0.1	0	1.71333	0.05	-5.0987	5.15e-07	1.49e-05
Cs_ont_2g021590	44	57	87	12	22	1.47	1.85	2.87	0.4	0.68	2.06333	0.54	-1.9339	0.00120188	0.0130444
Cs_ont_2g018350	18	47	32	153	80	0.6	1.52	1.06	5.12	2.49	1.06	3.805	1.8438	0.000497441	0.0061835
Cs_ont_1g000870	53	159	86	9	0	1.77	5.15	2.84	0.3	0	3.25333	0.15	-4.4389	3.35e-07	1.03e-05
Cs_ont_5g048690	451	395	414	201	202	15.1	12.79	13.65	6.72	6.28	13.8467	6.5	-1.091	2.96e-07	9.23e-06
Cs_ont_8g014980	29	42	50	10	0	0.97	1.36	1.65	0.33	0	1.32667	0.165	-3.0073	0.00344929	0.0303257
Cs_ont_7g014680	89	82	137	20	50	2.98	2.66	4.52	0.67	1.56	3.38667	1.115	-1.6028	0.00173385	0.0175018
Cs_ont_6g016100	15	68	57	116	176	0.5	2.2	1.88	3.88	5.47	1.52667	4.675	1.6146	0.00332383	0.0294847
Cs_ont_5g002100	398	334	547	224	80	13.33	10.82	18.04	7.49	2.49	14.0633	4.99	-1.4948	0.00078278	0.00906536
Cs_ont_4g004380	518	404	470	129	195	17.35	13.09	15.5	4.31	6.07	15.3133	5.19	-1.561	2.56e-10	1.35e-08
Cs_ont_4g008840	170	148	222	19	56	5.69	4.79	7.32	0.64	1.74	5.93333	1.19	-2.3179	3.43e-07	1.05e-05
Cs_ont_1g017240	260	189	233	16	7	8.71	6.12	7.68	0.54	0.22	7.50333	0.38	-4.3035	1.47e-21	2.82e-19
Cs_ont_5g004320	2246	3299	2753	1142	1036	75.22	106.86	90.79	38.19	32.22	90.9567	35.205	-1.3694	5.36e-14	4.82e-12
Cs_ont_4g001580	966	1747	1297	592	409	32.35	56.59	42.77	19.8	12.72	43.9033	16.26	-1.433	2.92e-07	9.12e-06
Cs_ont_6g012890	3204	4707	3973	1180	1620	107.3	152.46	131.03	39.46	50.39	130.263	44.925	-1.5358	9.8e-19	1.52e-16
Cs_ont_4g023640	191	501	298	60	51	6.4	16.23	9.83	2.01	1.59	10.82	1.8	-2.5876	5.69e-10	2.86e-08
Cs_ont_3g014570	381	553	380	81	26	12.76	17.91	12.53	2.71	0.81	14.4	1.76	-3.0324	3.86e-12	2.67e-10
Cs_ont_8g011070	63	130	70	36	20	2.11	4.21	2.31	1.2	0.62	2.87667	0.91	-1.6605	0.00330903	0.0293784
Cs_ont_5g046530	1252	1665	1385	756	612	41.93	53.93	45.68	25.28	19.04	47.18	22.16	-1.0902	4e-08	1.51e-06
Cs_ont_1g006380	850	750	997	329	490	28.47	24.29	32.88	11	15.24	28.5467	13.12	-1.1216	1.51e-07	5.01e-06
Cs_ont_5g020330	1972	2045	2118	824	860	66.04	66.24	69.85	27.55	26.75	67.3767	27.15	-1.3113	5.28e-29	2.03e-26
Cs_ont_6g005080	128	210	196	56	93	4.29	6.8	6.46	1.87	2.89	5.85	2.38	-1.2975	0.00048814	0.00609339
Cs_ont_6g012480	432	391	401	132	98	14.47	12.66	13.22	4.41	3.05	13.45	3.73	-1.8504	7.46e-13	5.8e-11
Cs_ont_5g017950	14	8	10	0	0	0.47	0.26	0.33	0	0	0.353333	0.001	-8.4649	0.0022711	0.0218909

## Sheet: Figure 5B
A profile of the fluorescence intensities of GFP and mCherry aligned with the white line in figure 5A.
Axis [m]		GFP	mCherry
0	0	47.4708	38.4112
8.53477e-08	0.0853477	28.283	48.0171
1.70695e-07	0.170695	38.7502	50.2191
2.56043e-07	0.256043	42.0259	59.0207
3.41391e-07	0.341391	41.6671	52.3739
4.26739e-07	0.426739	33.1766	33.4225
5.12086e-07	0.512086	36.493	38.629
5.97434e-07	0.597434	40.8608	53.599
6.82782e-07	0.682782	35.1121	35.7881
7.6813e-07	0.76813	27.7439	36.0601
8.53477e-07	0.853477	42.3737	47.9163
9.38825e-07	0.938825	33.6465	37.9882
1.02417e-06	1.02417	34.61	41.0784
1.10952e-06	1.10952	22.4171	36.8577
1.19487e-06	1.19487	42.7895	36.4777
1.28022e-06	1.28022	43.3664	31.1664
1.36556e-06	1.36556	22.3347	29.9717
1.45091e-06	1.45091	27.8118	34.9382
1.53626e-06	1.53626	21.4765	45.1711
1.62161e-06	1.62161	26.6694	32.9178
1.70695e-06	1.70695	28.8199	39.4175
1.7923e-06	1.7923	20.5157	35.9616
1.87765e-06	1.87765	16.51	34.9571
1.963e-06	1.963	21.9883	33.113
2.04835e-06	2.04835	25.4314	42.5639
2.13369e-06	2.13369	20.3295	36.3726
2.21904e-06	2.21904	23.9509	42.8012
2.30439e-06	2.30439	21	37.5135
2.38974e-06	2.38974	19.8995	33.1261
2.47508e-06	2.47508	16.7475	33.9765
2.56043e-06	2.56043	11.7493	30.6107
2.64578e-06	2.64578	14.0075	37.9586
2.73113e-06	2.73113	10.761	31.249
2.81647e-06	2.81647	14.2885	31.6107
2.90182e-06	2.90182	10.06	33.6435
2.98717e-06	2.98717	11.3813	34.7759
3.07252e-06	3.07252	15.3549	31.2621
3.15787e-06	3.15787	22.5018	32.8821
3.24321e-06	3.24321	17.0998	26
3.32856e-06	3.32856	16.0882	24.7483
3.41391e-06	3.41391	20.4439	28.8914
3.49926e-06	3.49926	18.6086	32
3.5846e-06	3.5846	26.837	40.6057
3.66995e-06	3.66995	12.0193	29.64
3.7553e-06	3.7553	16.9941	24.4154
3.84065e-06	3.84065	15.7412	26.1131
3.926e-06	3.926	9.55007	35.4176
4.01134e-06	4.01134	18.6587	27.5208
4.09669e-06	4.09669	24.1143	23.8038
4.18204e-06	4.18204	15.5552	21.907
4.26739e-06	4.26739	14.8098	24.8397
4.35273e-06	4.35273	18.4155	33.4258
4.43808e-06	4.43808	21.154	22.3534
4.52343e-06	4.52343	27.523	33.3145
4.60878e-06	4.60878	21.2749	37.0728
4.69412e-06	4.69412	29.8512	37.1599
4.77947e-06	4.77947	25.7903	27.583
4.86482e-06	4.86482	15.02	25.2286
4.95017e-06	4.95017	14.3982	28.2892
5.03552e-06	5.03552	20.5581	27.3014
5.12086e-06	5.12086	15.9785	38.125
5.20621e-06	5.20621	15.8298	34.379
5.29156e-06	5.29156	16.5663	30.3552
5.37691e-06	5.37691	17.6076	28.0817
5.46225e-06	5.46225	15.0767	29.6583
5.5476e-06	5.5476	13.6421	25.8634
5.63295e-06	5.63295	16.1546	31.6865
5.7183e-06	5.7183	16.7631	40.3746
5.80365e-06	5.80365	20.7841	35.084
5.88899e-06	5.88899	30.2295	31.1129
5.97434e-06	5.97434	31.4905	28.253
6.05969e-06	6.05969	27.9586	25
6.14504e-06	6.14504	29.0904	31.9142
6.23038e-06	6.23038	29.383	30.6208
6.31573e-06	6.31573	23.4965	40.8201
6.40108e-06	6.40108	20.6795	34.1025
6.48643e-06	6.48643	26.4416	27.4297
6.57177e-06	6.57177	26.9681	43.6049
6.65712e-06	6.65712	20.6263	39.1869
6.74247e-06	6.74247	15.8357	34.0005
6.82782e-06	6.82782	16.9706	32.6341
6.91317e-06	6.91317	18.5123	39.3446
6.99851e-06	6.99851	14.0669	38.8483
7.08386e-06	7.08386	17.5897	44.6931
7.16921e-06	7.16921	17.331	28.5753
7.25456e-06	7.25456	22.226	34.2072
7.3399e-06	7.3399	20.9436	27.9862
7.42525e-06	7.42525	22.4927	33.4107
7.5106e-06	7.5106	25.6322	38.431
7.59595e-06	7.59595	35.3891	40.5577
7.6813e-06	7.6813	23.867	30.5771
7.76664e-06	7.76664	21.4415	38.0293
7.85199e-06	7.85199	29.591	36.4231
7.93734e-06	7.93734	34.336	41.7932
8.02269e-06	8.02269	54.6253	38.2643
8.10803e-06	8.10803	49.1188	25.9259
8.19338e-06	8.19338	41.695	35.1046
8.27873e-06	8.27873	32.4271	40.7259
8.36408e-06	8.36408	28.3564	30.5655
8.44942e-06	8.44942	32.064	30.2455
8.53477e-06	8.53477	25.4456	32.3883
8.62012e-06	8.62012	20.968	41.0041
8.70547e-06	8.70547	36.3101	33.8868
8.79082e-06	8.79082	26.3433	35.6065
8.87616e-06	8.87616	18.5467	41.1171
8.96151e-06	8.96151	16	25.0679
9.04686e-06	9.04686	12.035	25.477
9.13221e-06	9.13221	9.29533	43.9604
9.21755e-06	9.21755	16.96	26.8928
9.3029e-06	9.3029	17.1955	27.4279
9.38825e-06	9.38825	17.1978	31.6707
9.4736e-06	9.4736	19.0448	35.6483
9.55895e-06	9.55895	19.2343	30.4283
9.64429e-06	9.64429	22.4397	22.5203
9.72964e-06	9.72964	30.0846	30.1667
9.81499e-06	9.81499	40.8388	32.6913
9.90034e-06	9.90034	41.6398	42.4001
9.98568e-06	9.98568	35.4323	40.5668
1.0071e-05	10.071	26.1675	21.7658
1.01564e-05	10.1564	23.8953	28.4781
1.02417e-05	10.2417	41.3004	37.2449
1.03271e-05	10.3271	28.9768	41.3222
1.04124e-05	10.4124	28.6842	34.8183
1.04978e-05	10.4978	25.4628	38
1.05831e-05	10.5831	20.3167	36.6635
1.06685e-05	10.6685	25.5969	45.8733
1.07538e-05	10.7538	20.404	40.1403
1.08392e-05	10.8392	26.151	36.1734
1.09245e-05	10.9245	18.8554	34.9529
1.10099e-05	11.0099	17.5935	34.4923
1.10952e-05	11.0952	13.3708	38.1488
1.11806e-05	11.1806	10.3189	32.9932
1.12659e-05	11.2659	23.1272	44.2688
1.13512e-05	11.3512	18.4744	30.3085
1.14366e-05	11.4366	12.8661	23.2314
1.15219e-05	11.5219	12.3409	27.808
1.16073e-05	11.6073	16.6313	26.7222
1.16926e-05	11.6926	15.3804	28.4511
1.1778e-05	11.778	15.4356	25.4578
1.18633e-05	11.8633	21.6705	31.9182
1.19487e-05	11.9487	20.8263	38.0641
1.2034e-05	12.034	28.3656	46.5536
1.21194e-05	12.1194	35.3595	53.028
1.22047e-05	12.2047	66.0057	46.7246
1.22901e-05	12.2901	42.0481	41.1095
1.23754e-05	12.3754	57.4346	80.2391
1.24608e-05	12.4608	76.3716	90.4007
1.25461e-05	12.5461	76.9295	79.8819
1.26315e-05	12.6315	78.3996	77.5179
1.27168e-05	12.7168	85.4218	73.4563
1.28022e-05	12.8022	62.6178	84.6301
1.28875e-05	12.8875	50.4303	59.9655
1.29729e-05	12.9729	53.826	64.2683
1.30582e-05	13.0582	34.1084	38.049
1.31435e-05	13.1435	19.5146	38.1597
1.32289e-05	13.2289	37.8899	38.9916
1.33142e-05	13.3142	41.8629	28.3105
1.33996e-05	13.3996	47.3595	32.6133
1.34849e-05	13.4849	39.2157	37.3565
1.35703e-05	13.5703	21.7739	34.7634
1.36556e-05	13.6556	24.5331	39.3959
1.3741e-05	13.741	32.6352	26.4958
1.38263e-05	13.8263	25.3075	28.3556
1.39117e-05	13.9117	21.0546	35.7476
1.3997e-05	13.997	22.1135	40.566
1.40824e-05	14.0824	21.9604	44.5213
1.41677e-05	14.1677	19.0581	29.3285
1.42531e-05	14.2531	25.157	30.0082
1.43384e-05	14.3384	17.1827	47.3672
1.44238e-05	14.4238	17.8084	32.7557
1.45091e-05	14.5091	19.0515	27.7904
1.45945e-05	14.5945	18.5758	33.9467
1.46798e-05	14.6798	14.9729	40.4456
1.47652e-05	14.7652	13.6142	47.9728
1.48505e-05	14.8505	14.9894	26.5568
1.49359e-05	14.9359	14.3819	25.5511
1.50212e-05	15.0212	12.4437	25.6981
1.51065e-05	15.1065	10.5967	28.7775
1.51919e-05	15.1919	13.8517	38.2229
1.52772e-05	15.2772	10.3133	32.4897
1.53626e-05	15.3626	14.1806	41.2788
1.54479e-05	15.4479	16	41.8346
1.55333e-05	15.5333	16.4491	30.0208
1.56186e-05	15.6186	21.4018	27.3358
1.5704e-05	15.704	18.6701	21.638
1.57893e-05	15.7893	27.5986	37.9558
1.58747e-05	15.8747	26.5285	38.6217
1.596e-05	15.96	22.5695	29.4468
1.60454e-05	16.0454	24.2642	22.4561
1.61307e-05	16.1307	22.6197	33.9135
1.62161e-05	16.2161	16.9402	42.2155
1.63014e-05	16.3014	17.7911	25.9396
1.63868e-05	16.3868	14.9829	34.1269
1.64721e-05	16.4721	14.1441	37.2622
1.65575e-05	16.5575	16.0774	29.3292
1.66428e-05	16.6428	17.9307	19.6507
1.67282e-05	16.7282	10	37.4107
1.68135e-05	16.8135	9.94407	32.4866
1.68988e-05	16.8988	7.14778	29.7722
1.69842e-05	16.9842	8.54485	21.8962
1.70695e-05	17.0695	9.33439	26.9022
1.71549e-05	17.1549	10.1231	27.546
1.72402e-05	17.2402	9.10816	34.0755
1.73256e-05	17.3256	10	30.2072
1.74109e-05	17.4109	17.6299	40.9238
1.74963e-05	17.4963	11.3819	33.2806
1.75816e-05	17.5816	10	24.8678
1.7667e-05	17.667	10.8899	24.1101
1.77523e-05	17.7523	13.6116	18.5761
1.78377e-05	17.8377	8.52943	28.593
1.7923e-05	17.923	8.91712	23.5621
1.80084e-05	18.0084	14.1286	36.5933
1.80937e-05	18.0937	14.9185	36.0256
1.81791e-05	18.1791	10.4456	24.0096
1.82644e-05	18.2644	13.0307	44.0947
1.83498e-05	18.3498	15.4357	39.5373
1.84351e-05	18.4351	12.5226	36.4061
1.85205e-05	18.5205	22.9737	34.694
1.86058e-05	18.6058	19.3597	24.0661
1.86912e-05	18.6912	19.4574	41.1302
1.87765e-05	18.7765	25.0881	48.3431
1.88618e-05	18.8618	19.2991	30.865
1.89472e-05	18.9472	16.6243	39.7167
1.90325e-05	19.0325	17.5947	42.0307
1.91179e-05	19.1179	21.3265	38.5802
1.92032e-05	19.2032	21.22	49.2119
1.92886e-05	19.2886	18.5389	37.1648
1.93739e-05	19.3739	28.8408	47.9732
1.94593e-05	19.4593	32.0308	38.9707
1.95446e-05	19.5446	32.0534	34.2289
1.963e-05	19.63	24.7334	48.4659
1.97153e-05	19.7153	23.3584	56.703
1.98007e-05	19.8007	25.6551	44.6935
1.9886e-05	19.886	21.6903	53.6274
1.99714e-05	19.9714	19.6274	56.9062
2.00567e-05	20.0567	24.1323	60.7942
2.01421e-05	20.1421	21.7889	60.5239
2.02274e-05	20.2274	25.6217	69.5918
2.03128e-05	20.3128	40.2617	64.57
2.03981e-05	20.3981	29.0122	50.3618
2.04835e-05	20.4835	43.7803	46.1716
2.05688e-05	20.5688	33.7701	48.8413
2.06541e-05	20.6541	34.2891	64.6182
2.07395e-05	20.7395	31.4055	63.744
2.08248e-05	20.8248	28.9007	98.5181
2.09102e-05	20.9102	60.9751	54.649
2.09955e-05	20.9955	42.4237	42.6642
2.10809e-05	21.0809	45.5519	48.1282
2.11662e-05	21.1662	45.3725	58.1019
2.12516e-05	21.2516	41.9994	53.839
2.13369e-05	21.3369	72.2629	56.0941
2.14223e-05	21.4223	48.7303	51.2906
2.15076e-05	21.5076	65.8035	70.009
2.1593e-05	21.593	58.946	73.9223
2.16783e-05	21.6783	45.6468	67.9213
2.17637e-05	21.7637	53.2475	49.7699
2.1849e-05	21.849	29.6694	94.1268
2.19344e-05	21.9344	42.2704	60.6858
2.20197e-05	22.0197	43.4182	47.7572
2.21051e-05	22.1051	53.092	64.5586
2.21904e-05	22.1904	59.2871	56.664
2.22758e-05	22.2758	42.4425	46.621
2.23611e-05	22.3611	51.2949	51.8311
2.24465e-05	22.4465	60.5576	42.0835
2.25318e-05	22.5318	53.0921	43.3466
2.26171e-05	22.6171	54.4829	41.5358
2.27025e-05	22.7025	36.2502	45.4175
2.27878e-05	22.7878	26.8874	52.1693
2.28732e-05	22.8732	17.821	40.6368
2.29585e-05	22.9585	16.371	38.1483
2.30439e-05	23.0439	14.8221	30.7997
2.31292e-05	23.1292	15.7789	29.6182
2.32146e-05	23.2146	13.8483	30.4414
2.32999e-05	23.2999	8.4973	36.6073
2.33853e-05	23.3853	15.8259	32.5517
2.34706e-05	23.4706	17.0885	43.4169
2.3556e-05	23.556	19.6133	35.6556
2.36413e-05	23.6413	16.4151	32.1107
2.37267e-05	23.7267	20.6992	19.9894
2.3812e-05	23.812	25.8135	21.9376
2.38974e-05	23.8974	19.2084	26.1832
2.39827e-05	23.9827	14.2214	27.8456
2.40681e-05	24.0681	20.0568	28.4384
2.41534e-05	24.1534	15.7258	28.3556
2.42388e-05	24.2388	10	24.5152
2.43241e-05	24.3241	10	40.5758
2.44094e-05	24.4094	10	19.7055
2.44948e-05	24.4948	10	27.6133
2.45801e-05	24.5801	7.39105	20.4772
2.46655e-05	24.6655	8.34962	23.7568
2.47508e-05	24.7508	10.0973	21.4517
2.48362e-05	24.8362	9.68349	22.8774
2.49215e-05	24.9215	5.50703	31.9661
2.50069e-05	25.0069	8.10045	26.4733
2.50922e-05	25.0922	6.55511	32.4618
2.51776e-05	25.1776	9.27044	21.3219
2.52629e-05	25.2629	12.7512	21.3003
2.53483e-05	25.3483	7.00545	30.8736
2.54336e-05	25.4336	9.84972	29.1148
2.5519e-05	25.519	6.0963	30.3496
2.56043e-05	25.6043	8.87466	28.7985
2.56897e-05	25.6897	10.272	25.272
2.5775e-05	25.775	14.0316	31.4034
2.58604e-05	25.8604	16.193	28.6432
2.59457e-05	25.9457	14.6756	25.9139
2.60311e-05	26.0311	12.8555	21.8555
2.61164e-05	26.1164	16.0774	19.7012
2.62018e-05	26.2018	17.2011	29.6062
2.62871e-05	26.2871	22.5861	38.0432
2.63724e-05	26.3724	27.2758	40.1187
2.64578e-05	26.4578	29.9233	32.2539
2.65431e-05	26.5431	22.7581	29.9323
2.66285e-05	26.6285	22.3114	47.3724
2.67138e-05	26.7138	35.1226	42.7715
2.67992e-05	26.7992	49	55.5805
2.68845e-05	26.8845	50.4504	47.5233
2.69699e-05	26.9699	56.9161	35.3542
2.70552e-05	27.0552	65.0384	49.7621
2.71406e-05	27.1406	51.4402	46.2931
2.72259e-05	27.2259	44.173	48.8926
2.73113e-05	27.3113	45.2169	56.8552
2.73966e-05	27.3966	43.9068	51.1823
2.7482e-05	27.482	36.0278	62.1837
2.75673e-05	27.5673	36.5555	56.6793
2.76527e-05	27.6527	45.2618	49.3323
2.7738e-05	27.738	47.2111	51.1002
2.78234e-05	27.8234	47.9522	61.7716
2.79087e-05	27.9087	44.0967	63.6014
2.79941e-05	27.9941	63.5141	47.7696
2.80794e-05	28.0794	49.9497	51.4463
2.81647e-05	28.1647	38.8389	46.9936
2.82501e-05	28.2501	36.6957	51.5676
2.83354e-05	28.3354	34.5911	45.7626
2.84208e-05	28.4208	46.3268	56.2678
2.85061e-05	28.5061	22.1421	44.12
2.85915e-05	28.5915	22.7209	32.1201
2.86768e-05	28.6768	26.5222	32.5551
2.87622e-05	28.7622	25.5672	34.2235
2.88475e-05	28.8475	24.012	36.6377
2.89329e-05	28.9329	25.2943	47.2363
2.90182e-05	29.0182	33.1534	54.901
2.91036e-05	29.1036	28.9939	30.7845
2.91889e-05	29.1889	26.0621	25.0781
2.92743e-05	29.2743	17.9575	26.4378
2.93596e-05	29.3596	23.8851	33.7999
2.9445e-05	29.445	19.289	37.7226
2.95303e-05	29.5303	22.1397	26.6709
2.96157e-05	29.6157	20.1443	35.806
2.9701e-05	29.701	16.2938	36.8967
2.97864e-05	29.7864	19.2362	34.8192
2.98717e-05	29.8717	17.5868	27.913
2.99571e-05	29.9571	10.7308	37.5131
3.00424e-05	30.0424	22.6407	36.5511
3.01277e-05	30.1277	13.8367	30.8345
3.02131e-05	30.2131	20.3893	28.7718
3.02984e-05	30.2984	22.034	32.5305
3.03838e-05	30.3838	29.6712	40.5537
3.04691e-05	30.4691	27.3575	52.6788
3.05545e-05	30.5545	41.3255	42.6463
3.06398e-05	30.6398	37.9288	40.3552
3.07252e-05	30.7252	57.2542	40.597
3.08105e-05	30.8105	60.0393	31.2212
3.08959e-05	30.8959	64.8939	37.4471
3.09812e-05	30.9812	48.8778	56.9692
3.10666e-05	31.0666	43.2444	51.7986
3.11519e-05	31.1519	61.1076	65.7492
3.12373e-05	31.2373	57.8556	45.6509
3.13226e-05	31.3226	43.328	26.5959
3.1408e-05	31.408	33.9128	39.7892
3.14933e-05	31.4933	42.5921	32.2317
3.15787e-05	31.5787	36.6888	48.8691
3.1664e-05	31.664	22.5969	59.5427
3.17494e-05	31.7494	18.221	53.1267
3.18347e-05	31.8347	13.7989	44.8363
3.192e-05	31.92	12.5029	51.5824
3.20054e-05	32.0054	20.5442	26.6514
3.20907e-05	32.0907	35.8373	23.9186
3.21761e-05	32.1761	27.5455	46.7233
3.22614e-05	32.2614	25.6176	37.8014
3.23468e-05	32.3468	20.137	27.863
3.24321e-05	32.4321	19.5774	34.1142
3.25175e-05	32.5175	18.3847	34.85
3.26028e-05	32.6028	16.9262	21.5856
3.26882e-05	32.6882	12.5363	25.1194
3.27735e-05	32.7735	13.4162	29.8676
3.28589e-05	32.8589	17.4143	36.6156
3.29442e-05	32.9442	15.6173	21.2915
3.30296e-05	33.0296	9.61902	25.7186
3.31149e-05	33.1149	11.0067	32.9716
3.32003e-05	33.2003	10.6263	24.1479
3.32856e-05	33.2856	16.0564	19.0208
3.3371e-05	33.371	20.8075	15.0622
3.34563e-05	33.4563	28.49	22.0463
3.35417e-05	33.5417	13.4741	18.3099
3.3627e-05	33.627	11.2677	20.2006
3.37124e-05	33.7124	22.643	29.5451
3.37977e-05	33.7977	19.8868	28.8854
3.3883e-05	33.883	31.5376	34.2766
3.39684e-05	33.9684	24.6963	37.5892
3.40537e-05	34.0537	17.1061	28.901
3.41391e-05	34.1391	33.2441	25.4285
3.42244e-05	34.2244	43.1926	43.8252
3.43098e-05	34.3098	29.758	40.0277
3.43951e-05	34.3951	31.9295	42.1092
3.44805e-05	34.4805	34.9949	29.188
3.45658e-05	34.5658	31.9263	26.18
3.46512e-05	34.6512	29.1484	38.4494
3.47365e-05	34.7365	29.4798	39.8865
3.48219e-05	34.8219	32.4415	37.2544
3.49072e-05	34.9072	27.8575	47.2955
3.49926e-05	34.9926	43.0369	34.5627
3.50779e-05	35.0779	43.5163	48.1229
3.51633e-05	35.1633	45.8271	37.9522
3.52486e-05	35.2486	39.5341	41.7668
3.5334e-05	35.334	35.5737	45.4603
3.54193e-05	35.4193	42.19	38.9091
3.55047e-05	35.5047	42.2966	36.9089

## Sheet: Figure 5D
A profile of the fluorescence intensities of YFP and mCherry aligned with the white line in figure 5B
Axis [m]		GFP	mCherry
0	0	16	16.9103
4.54789e-08	0.0454789	15.6873	14.8201
9.09578e-08	0.0909578	9.28089	18.0591
1.36437e-07	0.136437	0.146535	20.14
1.81916e-07	0.181916	8.37564	20.4965
2.27395e-07	0.227395	9.78136	26.1752
2.72874e-07	0.272874	9.19691	25.5815
3.18352e-07	0.318352	13.2192	13.7238
3.63831e-07	0.363831	1.18972	13.9904
4.0931e-07	0.40931	4.21524	17.154
4.54789e-07	0.454789	0.318891	34.9784
5.00268e-07	0.500268	0	18.5034
5.45747e-07	0.545747	11.4144	18.9368
5.91226e-07	0.591226	16	17.3983
6.36705e-07	0.636705	16	15.6782
6.82184e-07	0.682184	13.3508	15.6359
7.27663e-07	0.727663	1.60211	11.5298
7.73142e-07	0.773142	0.89981	21.0781
8.18621e-07	0.818621	12.86	31.5506
8.64099e-07	0.864099	15.7957	21.9362
9.09578e-07	0.909578	16	14.3182
9.55057e-07	0.955057	7.3906	13.6558
1.00054e-06	1.00054	13.5746	20.3397
1.04602e-06	1.04602	7.03551	16.4253
1.09149e-06	1.09149	3.29997	23.7852
1.13697e-06	1.13697	5.31867	44.0581
1.18245e-06	1.18245	12.5471	30.8405
1.22793e-06	1.22793	1.77462	19.2714
1.27341e-06	1.27341	10.8296	20.8996
1.31889e-06	1.31889	3.59853	25.905
1.36437e-06	1.36437	10.5876	26.7665
1.40985e-06	1.40985	17.0756	20.3648
1.45533e-06	1.45533	21.2439	24.8933
1.5008e-06	1.5008	8.29522	24.9416
1.54628e-06	1.54628	0.347012	16.382
1.59176e-06	1.59176	6.71943	17.5844
1.63724e-06	1.63724	17.0425	12.7567
1.68272e-06	1.68272	16	12.2644
1.7282e-06	1.7282	16	13.0548
1.77368e-06	1.77368	11.2881	29.6096
1.81916e-06	1.81916	1.02525	19.8219
1.86464e-06	1.86464	2.34101	15.6633
1.91011e-06	1.91011	3.0073	13.8127
1.95559e-06	1.95559	0.707788	8.94376
2.00107e-06	2.00107	8.86714	11.1234
2.04655e-06	2.04655	12.4568	10.6427
2.09203e-06	2.09203	7.48743	9.1319
2.13751e-06	2.13751	1.42096	11.993
2.18299e-06	2.18299	5.25931	11.8005
2.22847e-06	2.22847	4.954	17.6227
2.27395e-06	2.27395	2.97036	11.5165
2.31942e-06	2.31942	4.66895	10.3067
2.3649e-06	2.3649	0	8.54783
2.41038e-06	2.41038	0	6.87094
2.45586e-06	2.45586	4.13208	8.25785
2.50134e-06	2.50134	6.27139	17.0958
2.54682e-06	2.54682	0.0248567	6.53039
2.5923e-06	2.5923	6.87072	11.7845
2.63778e-06	2.63778	15.7327	11.3884
2.68326e-06	2.68326	11.9774	10.0002
2.72874e-06	2.72874	9.36375	13.9178
2.77421e-06	2.77421	13.9336	11.9213
2.81969e-06	2.81969	2.78736	11.7151
2.86517e-06	2.86517	5.35561	15.7167
2.91065e-06	2.91065	14.5033	7.31949
2.95613e-06	2.95613	14.001	7.30019
3.00161e-06	3.00161	0.490004	15.348
3.04709e-06	3.04709	29.4037	12.2825
3.09257e-06	3.09257	16.7162	16.2214
3.13805e-06	3.13805	16	16.6168
3.18352e-06	3.18352	16	15.2301
3.229e-06	3.229	16	20.4304
3.27448e-06	3.27448	11.0526	21.5601
3.31996e-06	3.31996	13.7762	22.5657
3.36544e-06	3.36544	26.8865	28.8378
3.41092e-06	3.41092	14.7841	29.165
3.4564e-06	3.4564	0.707871	25.379
3.50188e-06	3.50188	29.5872	25.7156
3.54736e-06	3.54736	42.9034	18.6148
3.59283e-06	3.59283	19.4267	38.2019
3.63831e-06	3.63831	4.46498	30.2032
3.68379e-06	3.68379	9.58967	34.6798
3.72927e-06	3.72927	12.0198	36.7913
3.77475e-06	3.77475	2.87788	34.0974
3.82023e-06	3.82023	8.77506	25.2921
3.86571e-06	3.86571	0.0362538	30.9702
3.91119e-06	3.91119	7.90386	37.8798
3.95667e-06	3.95667	15.9638	28.7567
4.00214e-06	4.00214	16	30.5042
4.04762e-06	4.04762	25.2067	30.7465
4.0931e-06	4.0931	21.6942	28.5057
4.13858e-06	4.13858	1.97181	30.5444
4.18406e-06	4.18406	4.68475	35.5261
4.22954e-06	4.22954	14.8583	19.7989
4.27502e-06	4.27502	4.77658	31.967
4.3205e-06	4.3205	9.87482	40.4229
4.36598e-06	4.36598	2.91692	43.7331
4.41145e-06	4.41145	14.1727	38.9169
4.45693e-06	4.45693	16	38.6362
4.50241e-06	4.50241	12.3278	29.567
4.54789e-06	4.54789	8.4572	30.5245
4.59337e-06	4.59337	8.8964	40.6621
4.63885e-06	4.63885	13.1779	39.3433
4.68433e-06	4.68433	14.2628	25.1188
4.72981e-06	4.72981	10.9094	39.7486
4.77529e-06	4.77529	14.178	21.1089
4.82077e-06	4.82077	1.19632	20.6713
4.86624e-06	4.86624	11.3246	26.9124
4.91172e-06	4.91172	7.92077	20.9676
4.9572e-06	4.9572	7.29967	21.1681
5.00268e-06	5.00268	4.00005	17.6647
5.04816e-06	5.04816	6.65445	10.8173
5.09364e-06	5.09364	10.0879	10.2832
5.13912e-06	5.13912	10.7462	8.43529
5.1846e-06	5.1846	0.192754	18.8434
5.23008e-06	5.23008	0	12.8384
5.27555e-06	5.27555	12.7429	7.78478
5.32103e-06	5.32103	10.1447	11.102
5.36651e-06	5.36651	0.0154446	15.9501
5.41199e-06	5.41199	3.31465	11.3136
5.45747e-06	5.45747	14.9863	10.1701
5.50295e-06	5.50295	9.16714	15.0377
5.54843e-06	5.54843	11.0072	14.9434
5.59391e-06	5.59391	0.488041	7.54488
5.63939e-06	5.63939	4.35259	10.2565
5.68486e-06	5.68486	13.3007	12.939
5.73034e-06	5.73034	11.5056	14.6077
5.77582e-06	5.77582	24.8324	10.7476
5.8213e-06	5.8213	11.9768	7.49657
5.86678e-06	5.86678	9.32532	8.503
5.91226e-06	5.91226	6.73699	16.3523
5.95774e-06	5.95774	11.1475	13.3176
6.00322e-06	6.00322	4.6946	11.8108
6.0487e-06	6.0487	0.0977162	7.37535
6.09417e-06	6.09417	0	6.15481
6.13965e-06	6.13965	0	12.4424
6.18513e-06	6.18513	0.684842	12.2996
6.23061e-06	6.23061	3.80508	12
6.27609e-06	6.27609	0.273747	15.2595
6.32157e-06	6.32157	4.98081	18.3284
6.36705e-06	6.36705	3.88043	10.4527
6.41253e-06	6.41253	10.682	12.6753
6.45801e-06	6.45801	16	10.8673
6.50349e-06	6.50349	11.5287	10.2532
6.54896e-06	6.54896	10.6872	15.4674
6.59444e-06	6.59444	4.26545	12
6.63992e-06	6.63992	6.55774	20.1707
6.6854e-06	6.6854	14.3353	27.9571
6.73088e-06	6.73088	7.85439	25.8877
6.77636e-06	6.77636	15.9602	24.9689
6.82184e-06	6.82184	8.64212	27.7471
6.86732e-06	6.86732	1.26426	43.9247
6.9128e-06	6.9128	0.00494208	39.3547
6.95827e-06	6.95827	14.3081	22.7553
7.00375e-06	7.00375	15.098	31.8402
7.04923e-06	7.04923	16	27.048
7.09471e-06	7.09471	22.5725	28.2149
7.14019e-06	7.14019	11.2627	24.7234
7.18567e-06	7.18567	14.7938	16.7739
7.23115e-06	7.23115	9.79769	22.2989
7.27663e-06	7.27663	16	34.7105
7.32211e-06	7.32211	15.6198	21.4685
7.36758e-06	7.36758	2.57314	20.103
7.41306e-06	7.41306	13.5251	13.1856
7.45854e-06	7.45854	6.67623	12.1577
7.50402e-06	7.50402	3.82355	14.863
7.5495e-06	7.5495	13.6788	12.0315
7.59498e-06	7.59498	15.0269	9.31826
7.64046e-06	7.64046	4.40317	10.3488
7.68594e-06	7.68594	3.29374	13.6369
7.73142e-06	7.73142	8.02122	11.7935
7.77689e-06	7.77689	0.879046	6.03698
7.82237e-06	7.82237	9.25126	12.1628
7.86785e-06	7.86785	11.362	17.5746
7.91333e-06	7.91333	3.42365	14.1596
7.95881e-06	7.95881	9.38538	12
8.00429e-06	8.00429	9.91384	14.7178
8.04977e-06	8.04977	8.63969	19
8.09525e-06	8.09525	1.82713	16.5147
8.14073e-06	8.14073	8.70473	12
8.18621e-06	8.18621	0	12.2204
8.23168e-06	8.23168	0	12.2614
8.27716e-06	8.27716	0	7.75077
8.32264e-06	8.32264	0	15.3453
8.36812e-06	8.36812	0	15.8377
8.4136e-06	8.4136	4.44445	17.0508
8.45908e-06	8.45908	11.6755	20.2293
8.50456e-06	8.50456	10.7543	31.2207
8.55004e-06	8.55004	2.26031	29.3564
8.59552e-06	8.59552	14.6314	20.4334
8.64099e-06	8.64099	7.51363	19.1713
8.68647e-06	8.68647	14.548	30.8077
8.73195e-06	8.73195	7.4307	30.2123
8.77743e-06	8.77743	14.2928	20.212
8.82291e-06	8.82291	7.53647	20.366
8.86839e-06	8.86839	12.7549	23.9742
8.91387e-06	8.91387	13.5439	23.5053
8.95935e-06	8.95935	19.3241	21.9669
9.00483e-06	9.00483	25.4452	25.1866
9.0503e-06	9.0503	6.32093	26.9265
9.09578e-06	9.09578	0.910118	24.5373
9.14126e-06	9.14126	1.14514	15.8528
9.18674e-06	9.18674	11.5975	31.683
9.23222e-06	9.23222	9.39675	20.2439
9.2777e-06	9.2777	0.986136	15.8126
9.32318e-06	9.32318	2.22755	15.0863
9.36866e-06	9.36866	8.1787	13.2863
9.41414e-06	9.41414	2.71621	20.1583
9.45961e-06	9.45961	2.0013	16.7068
9.50509e-06	9.50509	16	17.3075
9.55057e-06	9.55057	16	18.8155
9.59605e-06	9.59605	15.9144	9.70756
9.64153e-06	9.64153	4.71192	11.0815
9.68701e-06	9.68701	0.652443	11.7553
9.73249e-06	9.73249	0	12.1706
9.77797e-06	9.77797	0	13.6045
9.82345e-06	9.82345	3.25763	11.4586
9.86892e-06	9.86892	5.5517	19.0734
9.9144e-06	9.9144	12.1802	7.86319
9.95988e-06	9.95988	10.1677	10.6092
1.00054e-05	10.0054	3.46476	11.3644
1.00508e-05	10.0508	14.2734	17.3302
1.00963e-05	10.0963	5.49951	14.4041
1.01418e-05	10.1418	7.22415	16.4627
1.01873e-05	10.1873	7.99697	19.3205
1.02328e-05	10.2328	5.4701	17.2817
1.02782e-05	10.2782	12.9388	21.6628
1.03237e-05	10.3237	1.56553	20.9372
1.03692e-05	10.3692	4.80446	21.5089
1.04147e-05	10.4147	12.5521	43.6098
1.04602e-05	10.4602	14.2031	47.9643
1.05056e-05	10.5056	16	36.4516
1.05511e-05	10.5511	16.6842	28.5407
1.05966e-05	10.5966	23.9763	28.4323
1.06421e-05	10.6421	11.926	41.0073
1.06875e-05	10.6875	16	34.9253
1.0733e-05	10.733	9.72964	39.648
1.07785e-05	10.7785	11.7173	36.6594
1.0824e-05	10.824	7.79266	29.4999
1.08695e-05	10.8695	16.8262	35.8793
1.09149e-05	10.9149	5.88753	28.9487
1.09604e-05	10.9604	9.38295	33.8564
1.10059e-05	11.0059	15.657	27.7404
1.10514e-05	11.0514	11.7149	23.5629
1.10969e-05	11.0969	16	25.0572
1.11423e-05	11.1423	12.096	13.2504
1.11878e-05	11.1878	1.88323	22.5718
1.12333e-05	11.2333	11.3939	19
1.12788e-05	11.2788	15.1518	19
1.13243e-05	11.3243	5.4732	10.1988
1.13697e-05	11.3697	10.4624	11.6216
1.14152e-05	11.4152	16	6.63502
1.14607e-05	11.4607	7.84415	9.34667
1.15062e-05	11.5062	6.47755	9.55982
1.15516e-05	11.5516	11.2008	8.76995
1.15971e-05	11.5971	0	11.5827
1.16426e-05	11.6426	6.23658	11.8022
1.16881e-05	11.6881	3.06998	7.16737
1.17336e-05	11.7336	10.8066	13.3572
1.1779e-05	11.779	4.45824	12.007
1.18245e-05	11.8245	2.7728	12.8135
1.187e-05	11.87	4.34473	19.9828
1.19155e-05	11.9155	0.569038	18.4686
1.1961e-05	11.961	11.1474	14.1787
1.20064e-05	12.0064	12.0599	15.419
1.20519e-05	12.0519	5.91572	20.8821
1.20974e-05	12.0974	0.659573	11.9715
1.21429e-05	12.1429	14.9813	16.2722
1.21883e-05	12.1883	13.1907	13.7286
1.22338e-05	12.2338	16	19.134
1.22793e-05	12.2793	9.11013	14.5386
1.23248e-05	12.3248	9.53871	12.5232
1.23703e-05	12.3703	21.9649	13.4592
1.24157e-05	12.4157	16	16.3383
1.24612e-05	12.4612	14.3849	24.0185
1.25067e-05	12.5067	15.2385	30.149
1.25522e-05	12.5522	15.9501	22.5862
1.25977e-05	12.5977	1.80179	25.278
1.26431e-05	12.6431	13.5926	41.8854
1.26886e-05	12.6886	16	22.0156
1.27341e-05	12.7341	8.7803	26.9852
1.27796e-05	12.7796	13.1394	24.741
1.28251e-05	12.8251	16	19.9906
1.28705e-05	12.8705	16	26.3831
1.2916e-05	12.916	13.2807	27.7004
1.29615e-05	12.9615	0.364125	8.98371
1.3007e-05	13.007	13.9426	11.9741
1.30524e-05	13.0524	24.8987	25.2456
1.30979e-05	13.0979	16.7808	13.1941
1.31434e-05	13.1434	13.1879	8.95475
1.31889e-05	13.1889	2.04584	11.8246
1.32344e-05	13.2344	5.47247	17.6141
1.32798e-05	13.2798	4.0021	18.1986
1.33253e-05	13.3253	0	17.0529
1.33708e-05	13.3708	0.898972	11.6629
1.34163e-05	13.4163	15.8482	6.05693
1.34618e-05	13.4618	0.94085	15.4611
1.35072e-05	13.5072	11.3069	17.1013
1.35527e-05	13.5527	8.84752	17.3369
1.35982e-05	13.5982	5.37269	12.5914
1.36437e-05	13.6437	1.90622	11.2094
1.36892e-05	13.6892	7.08554	14.5895
1.37346e-05	13.7346	1.82027	14.6089
1.37801e-05	13.7801	1.00765	13.0023
1.38256e-05	13.8256	2.6031	6.72061
1.38711e-05	13.8711	15.7536	6.32955
1.39165e-05	13.9165	0.697519	11.0728
1.3962e-05	13.962	6.6319	9.39837
1.40075e-05	14.0075	5.05067	15.5634
1.4053e-05	14.053	2.39022	18.9739
1.40985e-05	14.0985	6.81413	13.3572
1.41439e-05	14.1439	10.8642	13.7707
1.41894e-05	14.1894	1.12647	7.29657
1.42349e-05	14.2349	1.79375	11.9158
1.42804e-05	14.2804	0.0425736	8.55017
1.43259e-05	14.3259	0.480263	6.14459
1.43713e-05	14.3713	14.3134	6.41595
1.44168e-05	14.4168	5.66551	11.7554
1.44623e-05	14.4623	5.76556	16.1071
1.45078e-05	14.5078	7.80367	14.2994
1.45533e-05	14.5533	11.3645	6
1.45987e-05	14.5987	6.23723	8.12426
1.46442e-05	14.6442	11.8136	10.2238
1.46897e-05	14.6897	20.6195	10.1546
1.47352e-05	14.7352	15.0945	19.2366
1.47806e-05	14.7806	14.7031	11.2144
1.48261e-05	14.8261	15.9945	7.51858
1.48716e-05	14.8716	5.71707	6.97183
1.49171e-05	14.9171	0	6.30576
1.49626e-05	14.9626	4.45237	6
1.5008e-05	15.008	6.29861	7.96801
1.50535e-05	15.0535	15.0681	10.4336
1.5099e-05	15.099	5.39772	9.32342
1.51445e-05	15.1445	13.3609	23.9282
1.519e-05	15.19	6.12989	15.2878
1.52354e-05	15.2354	0	12.1758
1.52809e-05	15.2809	5.82118	23.2519
1.53264e-05	15.3264	6.58201	15.0545
1.53719e-05	15.3719	0	15.4219
1.54174e-05	15.4174	5.38508	14.0086
1.54628e-05	15.4628	11.535	10.4071
1.55083e-05	15.5083	2.78665	14.5265
1.55538e-05	15.5538	12.2815	20.7135
1.55993e-05	15.5993	5.05048	24.9325
1.56447e-05	15.6447	0.306405	18.7742
1.56902e-05	15.6902	0	16.7467
1.57357e-05	15.7357	9.9776	20.388
1.57812e-05	15.7812	12.4159	23.656
1.58267e-05	15.8267	15.6062	27.7594
1.58721e-05	15.8721	16	28.4321
1.59176e-05	15.9176	12.3181	23.5136
1.59631e-05	15.9631	4.79787	31.1234
1.60086e-05	16.0086	11.8651	24.878
1.60541e-05	16.0541	1.07734	20.5231
1.60995e-05	16.0995	4.46527	22.9341
1.6145e-05	16.145	11.2904	32.8285
1.61905e-05	16.1905	16	16.7477
1.6236e-05	16.236	8.06471	24.7846
1.62815e-05	16.2815	7.41519	21.7646
1.63269e-05	16.3269	15.0335	20.2408
1.63724e-05	16.3724	16	26.5364
1.64179e-05	16.4179	15.7794	19.0625
1.64634e-05	16.4634	11.7848	17.8095
1.65088e-05	16.5088	0.59137	13.9749
1.65543e-05	16.5543	0.667863	11.1999
1.65998e-05	16.5998	0	13.5909
1.66453e-05	16.6453	17.3381	12.3929
1.66908e-05	16.6908	12.358	11.0752
1.67362e-05	16.7362	15.7256	6.14394
1.67817e-05	16.7817	12.2059	9.0827
1.68272e-05	16.8272	0	17.3708
1.68727e-05	16.8727	0.148164	6.17594
1.69182e-05	16.9182	11.6688	19.8567
1.69636e-05	16.9636	2.21108	17.2952
1.70091e-05	17.0091	15.1038	5.56568
1.70546e-05	17.0546	7.6997	4.86982
1.71001e-05	17.1001	9.57399	7.19117
1.71456e-05	17.1456	9.46809	2.68976
1.7191e-05	17.191	10.5385	9.88882
1.72365e-05	17.2365	25.5626	12
1.7282e-05	17.282	0.54127	11.5002
1.73275e-05	17.3275	13.4327	6.12959
1.73729e-05	17.3729	11.6672	11.241
1.74184e-05	17.4184	3.8087	12
1.74639e-05	17.4639	1.15087	13.8456
1.75094e-05	17.5094	0	14.8934
1.75549e-05	17.5549	7.2629	9.10947
1.76003e-05	17.6003	13.597	11.8582
1.76458e-05	17.6458	12.0937	9.20334
1.76913e-05	17.6913	1.05517	13.2389
1.77368e-05	17.7368	14.3408	12.5033
1.77823e-05	17.7823	1.12863	12.1864
1.78277e-05	17.8277	10.9426	12.9846
1.78732e-05	17.8732	3.22328	14.9575
1.79187e-05	17.9187	9.83645	12.172
1.79642e-05	17.9642	14.4888	14.908
1.80097e-05	18.0097	5.80511	16.3461
1.80551e-05	18.0551	5.79955	22.5801
1.81006e-05	18.1006	12.8768	18.1408
1.81461e-05	18.1461	1.43481	19.5381
1.81916e-05	18.1916	8.85524	25.3509
1.8237e-05	18.237	26.258	19.824
1.82825e-05	18.2825	9.15044	33.131
1.8328e-05	18.328	14.9504	20.7162
1.83735e-05	18.3735	13.7122	31.1082
1.8419e-05	18.419	9.92252	33.7586
1.84644e-05	18.4644	14.3867	47.0961
1.85099e-05	18.5099	17.6715	40.659
1.85554e-05	18.5554	15.0326	26.3852
1.86009e-05	18.6009	8.86136	31.9726
1.86464e-05	18.6464	45.7246	25.8788
1.86918e-05	18.6918	12.682	20.4997
1.87373e-05	18.7373	0.576258	26.4273

## Sheet: Figure 6D
Statistical analysis of the callose deposits per mm2
ID	Number	ID	Number	ID	Number	ID	Number
Col-0	242	SDE19-2	196	SDE19-4	98	SDE19-5	88
Col-0	421	SDE19-2	68	SDE19-4	66	SDE19-5	85
Col-0	346	SDE19-2	199	SDE19-4	62	SDE19-5	100
Mean	336.333		154.333		75.3333		91
SD	73.3954		61.0592		16.1107		6.48074

## Sheet: Figure 7B
The relative expression profiles of NbSec12 in N. benthamiana treated with TRV constructs at 10 dpi.
Samples	Expression		Samples	Mean	SD
V-GFP	0.984557		V-GFP	1	0.253965
V-GFP	0.677841		V-Sec12-1	0.530114	0.0266342
V-GFP	1.18866		V-Sec12-2	0.488939	0.107632
V-GFP	1.26059
V-Sec12-1	0.556927
V-Sec12-1	0.517981
V-Sec12-1	0.5777
V-Sec12-1	0.527043
V-Sec12-2	0.6135
V-Sec12-2	0.349977
V-Sec12-2	0.512476
V-Sec12-2	0.534647

## Sheet: Figure 7D
The electrolyte leakage of NbSec12-silenced and control N. benthamiana leaves at 15 dpi.
Before boiling（μS/cm）					After boiling（μS/cm）
	repeat 1	repeat 2	repeat 3			repeat 1	repeat 2	repeat 3
V-SEC12-1	5.81	5.48	5.92		V-SEC12-1	11.42	11.17	10.61
	5.83	5.43	6.04			11.41	11.23	10.64
	5.87	5.44	6.15			11.42	11.2	10.68
average	5.83667	5.45	6.03667		average	11.4167	11.2	10.6433
V-SEC12-2	3.76	2.7	4.74		V-SEC12-2	9.68	8.85	11.71
	3.78	2.73	4.77			9.58	8.9	11.63
	3.79	2.76	4.77			9.59	8.83	11.63
average	3.77667	2.73	4.76		average	9.61667	8.86	11.6567
V-GFP	0.851	1.119	0.924		V-GFP	5.75	7.38	7.18
	0.801	1.128	0.935			5.77	7.53	7.22
	0.791	1.118	0.939			5.74	7.36	7.23
average	0.814333	1.12167	0.932667		average	5.75333	7.42333	7.21
Samples	repeat 1	repeat 2	repeat 3	Mean	SD
V-GFP	0.141541	0.1511	0.129357	0.140666	0.00889798
V-Sec12-1	0.511241	0.486607	0.567178	0.521675	0.0337104
V-Sec12-2	0.392721	0.308126	0.40835	0.369732	0.0440269

[truncated: 6 more sheets: Figure S1C, Figure S2C, Figure S2D-M, Figure S4, Figure S5, Figure S6B]
