# Supplementary material for: SDE19, a SEC-dependent effector from ‘Candidatus Liberibacter asiaticus’ suppresses plant immunity and targets Citrus sinensis Sec12 to interfere with vesicle trafficking
Source: PLoS Pathog. 2024 Sep 10;20(9):e1012542. doi: 10.1371/journal.ppat.1012542 (PMC11414923; doi:10.1371/journal.ppat.1012542)
Supplement: S3 Table — (XLSX) [file ppat.1012542.s004.xlsx]

## Sheet: DEGs
Table S3. Differential expressed genes between SDE19 transgenic citrange lines with wild type plants.
ID	Log2(FC)	Annotation
Cs_ont_3g005820	-1.0481	Amino acid metabolism.amino acid degradation.aromatic amino acids.aromatic amino acid decarboxylase
Cs_ont_4g013970	1.9874	Amino acid metabolism.amino acid degradation.aromatic amino acids.tyrosine.tyrosine aminotransferase (TAT)
Cs_ont_8g000470	2.862	Amino acid metabolism.aspartate group amino acid biosynthesis.asparagine.glutamine-dependent asparagine synthetase
Cs_ont_8g027150	2.8353	Amino acid metabolism.aspartate group amino acid biosynthesis.aspartate-derived amino acids.isoleucine.valine/leucine/isoleucine aminotransferase
Cs_ont_9g006090	-1.007	Amino acid metabolism.aspartate group amino acid biosynthesis.aspartate-derived amino acids.methionine.S-methylmethionine cycle.homocysteine S-methyltransferase
Cs_ont_4g024260	-2.0707	Amino acid metabolism.shikimate group amino acid biosynthesis.phenylalanine and tyrosine.arogenate dehydrogenase (ADH)
Cs_ont_3g017540	2.6582	Amino acid metabolism.shikimate group amino acid biosynthesis.shikimate pathway.3-dehydroquinate dehydratase and shikimate dehydrogenase
Cs_ont_9g014770	-1.8923	Carbohydrate metabolism.nucleotide sugar biosynthesis.UDP-D-galacturonic acid biosynthesis.UDP-D-glucuronic acid 4-epimerase
Cs_ont_3g029500	-3.7427	Carbohydrate metabolism.nucleotide sugar biosynthesis.UDP-D-glucose 4-epimerase
Cs_ont_6g006950	-3.3711	Carbohydrate metabolism.sucrose metabolism.degradation.sucrose synthase
Cs_ont_7g025070	-1.0953	Cell division.cell cycle organisation.cell cycle control.CYCLIN regulatory protein activities.regulatory protein (CYCD)
Cs_ont_7g007430	1.2253	Cell division.cell cycle organisation.cell cycle control.CYCLIN-dependent protein kinase inhibitor activities.inhibitor (SIM)
Cs_ont_7g023940	1.1598	Cell division.cell cycle organisation.cell cycle control.CYCLIN-dependent protein kinase inhibitor activities.inhibitor (SIM)
Cs_ont_7g000160	1.1382	Cell division.DNA replication.telomere replication.telomeric dsDNA-binding protein
Cs_ont_8g002460	-1.4846	Cell wall organisation.cell wall proteins.expansin activities.alpha-class expansin
Cs_ont_2g027360	-1.0052	Cell wall organisation.cell wall proteins.hydroxyproline-rich glycoprotein activities.arabinogalactan-protein activities.Fasciclin-type arabinogalactan protein (FLA)
Cs_ont_4g020610	-1.1279	Cell wall organisation.cell wall proteins.hydroxyproline-rich glycoprotein activities.arabinogalactan-protein activities.Fasciclin-type arabinogalactan protein (FLA)
Cs_ont_6g009770	-1.3218	Cell wall organisation.cell wall proteins.hydroxyproline-rich glycoprotein activities.arabinogalactan-protein activities.Fasciclin-type arabinogalactan protein (FLA)
Cs_ont_7g010050	-2.1119	Cell wall organisation.cell wall proteins.hydroxyproline-rich glycoprotein activities.arabinogalactan-protein activities.Fasciclin-type arabinogalactan protein (FLA)
Cs_ont_2g029180	-1.9435	Cell wall organisation.cellulose.cellulose synthase complex (CSC).microtubule-dependent CSC insertion.regulatory protein (CMU)
Cs_ont_9g002580	1.3487	Cell wall organisation.cutin and suberin.cuticular lipid formation.epoxidation.epoxide hydrolase (EH)
Cs_ont_3g014950	-2.6696	Cell wall organisation.cutin and suberin.cuticular lipid formation.epoxidation.epoxide hydrolase (EH)
Cs_ont_7g008330	-1.8679	Cell wall organisation.cutin and suberin.cuticular lipid formation.fatty acyl in-chain hydroxylase (CYP77A)
Cs_ont_5g048150	-2.1208	Cell wall organisation.cutin and suberin.cuticular lipid formation.fatty acyl omega-hydroxylase (CYP86A)
Cs_ont_7g025350	-1.0823	Cell wall organisation.hemicellulose.xylan.biosynthesis.galacturonosyltransferase
Cs_ont_5g007610	-1.2103	Cell wall organisation.hemicellulose.xylan.biosynthesis.galacturonosyltransferase
Cs_ont_1g026100	-1.547	Cell wall organisation.hemicellulose.xylan.biosynthesis.galacturonosyltransferase
Cs_ont_7g001620	-3.6306	Cell wall organisation.hemicellulose.xylan.modification and degradation.xylan O-acetyltransferase (XOAT)
Cs_ont_7g019420	-1.1615	Cell wall organisation.hemicellulose.xyloglucan.modification and degradation.1,6-alpha-xylosidase
Cs_ont_1g024770	-1.2032	Cell wall organisation.lignin.monolignol biosynthesis.caffeoyl-CoA 3-O-methyltransferase (CCoA-OMT)
Cs_ont_1g026230	-1.5897	Cell wall organisation.lignin.monolignol glycosylation and deglycosylation.coniferyl-alcohol glucosyltransferase
Cs_ont_2g013180	-1.0009	Cell wall organisation.pectin.homogalacturonan.modification and degradation.pectin methylesterase
Cs_ont_4g022720	-1.6037	Cell wall organisation.pectin.homogalacturonan.modification and degradation.pectin methylesterase
Cs_ont_4g022740	-2.5377	Cell wall organisation.pectin.homogalacturonan.modification and degradation.pectin methylesterase
Cs_ont_4g022710	-3.821	Cell wall organisation.pectin.homogalacturonan.modification and degradation.pectin methylesterase
Cs_ont_4g022700	-3.9341	Cell wall organisation.pectin.homogalacturonan.modification and degradation.pectin methylesterase
Cs_ont_2g006890	-8.4649	Cell wall organisation.pectin.homogalacturonan.modification and degradation.pectin methylesterase
Cs_ont_5g041620	1.1862	Cell wall organisation.pectin.homogalacturonan.modification and degradation.pectin methylesterase inhibitor
Cs_ont_2g010530	-1.6558	Cell wall organisation.pectin.rhamnogalacturonan I.biosynthesis.beta-1,4-galactosyltransferase (GALS)
Cs_ont_8g020220	-5.724	Cell wall organisation.pectin.rhamnogalacturonan I.modification and degradation.alpha-L-arabinofuranosidase activities.bifunctional alpha-L-arabinofuranosidase and beta-D-xylosidase (BXL)
Cs_ont_3g025070	-9.4512	Cell wall organisation.pectin.rhamnogalacturonan I.modification and degradation.alpha-L-arabinofuranosidase activities.bifunctional alpha-L-arabinofuranosidase and beta-D-xylosidase (BXL)
Cs_ont_5g003940	-1.328	Cell wall organisation.pectin.rhamnogalacturonan II.biosynthesis.1,3-alpha-D-xylosyltransferase
Cs_ont_3g020470	2.3744	Cellular respiration.oxidative phosphorylation.alternative NAD(P)H dehydrogenase activities.alternative oxidase (AOx)
Cs_ont_Un004600	-9.1033	Cellular respiration.oxidative phosphorylation.NADH dehydrogenase complex.module P (proton translocation).component ND3/NQO7
Cs_ont_3g004070	-1.028	Chromatin organisation.post-translational histone modification.histone acetylation.HD1-type histone deacetylase family.class-I histone deacetylase activities.SNL-HDA19 histone deacetylase complex.associated component AFR
Cs_ont_9g020430	2.0106	Coenzyme metabolism.chlorophyll metabolism.chlorophyll biosynthesis.magnesium-chelatase complex.component CHLH
Cs_ont_5g028150	-2.1671	Coenzyme metabolism.chlorophyll metabolism.chlorophyll catabolism.chlorophyllase (CLH)
Cs_ont_5g042720	-2.1708	Coenzyme metabolism.NAD/NADP biosynthesis.NAD homeostasis.pyrophosphohydrolase (NUDX)
Cs_ont_1g009820	-9.8816	Coenzyme metabolism.prenylquinone biosynthesis.4-hydroxybenzoate biosynthesis.p-coumarate:CoA ligase (4CL)
Cs_ont_9g000410	-1.5872	Coenzyme metabolism.S-adenosyl methionine (SAM) cycle.S-adenosyl methionine synthetase (MAT)
Cs_ont_1g023750	-1.9072	Cytoskeleton organisation.microfilament network.actin polymerisation.formin actin filament elongation factor activities.group-I formin
Cs_ont_3g009290	-1.0516	Cytoskeleton organisation.microtubular network.microtubule dynamics.cortical microtubule organisation.Exocyst complex recruiting factor (VETH)
Cs_ont_5g023760	-1.1942	Cytoskeleton organisation.nuclear dynamics.nuclear shape determination.regulatory factor (SUN3/4/5)
Cs_ont_5g049730	1.1788	Cytoskeleton organisation.plastid movement.actin filament-bundling factor (THRUMIN)
Cs_ont_5g002770	1.2491	Enzyme classification.EC_1 oxidoreductases.EC_1.1 oxidoreductase acting on CH-OH group of donor
Cs_ont_1g022410	1.2224	Enzyme classification.EC_1 oxidoreductases.EC_1.1 oxidoreductase acting on CH-OH group of donor
Cs_ont_1g022400	1.1904	Enzyme classification.EC_1 oxidoreductases.EC_1.1 oxidoreductase acting on CH-OH group of donor
Cs_ont_8g025370	1.1106	Enzyme classification.EC_1 oxidoreductases.EC_1.1 oxidoreductase acting on CH-OH group of donor
Cs_ont_5g002760	1.107	Enzyme classification.EC_1 oxidoreductases.EC_1.1 oxidoreductase acting on CH-OH group of donor
Cs_ont_5g025610	-1.2961	Enzyme classification.EC_1 oxidoreductases.EC_1.1 oxidoreductase acting on CH-OH group of donor
Cs_ont_2g008450	-1.645	Enzyme classification.EC_1 oxidoreductases.EC_1.1 oxidoreductase acting on CH-OH group of donor
Cs_ont_1g022420	-2.3483	Enzyme classification.EC_1 oxidoreductases.EC_1.1 oxidoreductase acting on CH-OH group of donor
Cs_ont_1g002580	-2.9111	Enzyme classification.EC_1 oxidoreductases.EC_1.1 oxidoreductase acting on CH-OH group of donor
Cs_ont_9g022460	-8.9268	Enzyme classification.EC_1 oxidoreductases.EC_1.1 oxidoreductase acting on CH-OH group of donor
Cs_ont_1g019170	-1.3074	Enzyme classification.EC_1 oxidoreductases.EC_1.13 oxidoreductase acting on single donor with incorporation of molecular oxygen (oxygenase)
Cs_ont_2g033670	-11.0247	Enzyme classification.EC_1 oxidoreductases.EC_1.13 oxidoreductase acting on single donor with incorporation of molecular oxygen (oxygenase)
Cs_ont_2g001220	2.0686	Enzyme classification.EC_1 oxidoreductases.EC_1.14 oxidoreductase acting on paired donor with incorporation or reduction of molecular oxygen
Cs_ont_7g001550	1.9346	Enzyme classification.EC_1 oxidoreductases.EC_1.14 oxidoreductase acting on paired donor with incorporation or reduction of molecular oxygen
Cs_ont_7g002890	1.5271	Enzyme classification.EC_1 oxidoreductases.EC_1.14 oxidoreductase acting on paired donor with incorporation or reduction of molecular oxygen
Cs_ont_5g033590	1.4766	Enzyme classification.EC_1 oxidoreductases.EC_1.14 oxidoreductase acting on paired donor with incorporation or reduction of molecular oxygen
Cs_ont_5g033560	1.2807	Enzyme classification.EC_1 oxidoreductases.EC_1.14 oxidoreductase acting on paired donor with incorporation or reduction of molecular oxygen
Cs_ont_3g019630	1.2004	Enzyme classification.EC_1 oxidoreductases.EC_1.14 oxidoreductase acting on paired donor with incorporation or reduction of molecular oxygen
Cs_ont_9g007830	1.1334	Enzyme classification.EC_1 oxidoreductases.EC_1.14 oxidoreductase acting on paired donor with incorporation or reduction of molecular oxygen
Cs_ont_5g033530	1.1271	Enzyme classification.EC_1 oxidoreductases.EC_1.14 oxidoreductase acting on paired donor with incorporation or reduction of molecular oxygen
Cs_ont_1g024230	1.0159	Enzyme classification.EC_1 oxidoreductases.EC_1.14 oxidoreductase acting on paired donor with incorporation or reduction of molecular oxygen
Cs_ont_7g014230	-1.0353	Enzyme classification.EC_1 oxidoreductases.EC_1.14 oxidoreductase acting on paired donor with incorporation or reduction of molecular oxygen
Cs_ont_1g001840	-1.0429	Enzyme classification.EC_1 oxidoreductases.EC_1.14 oxidoreductase acting on paired donor with incorporation or reduction of molecular oxygen
Cs_ont_8g026490	-1.0581	Enzyme classification.EC_1 oxidoreductases.EC_1.14 oxidoreductase acting on paired donor with incorporation or reduction of molecular oxygen
Cs_ont_9g018960	-1.0961	Enzyme classification.EC_1 oxidoreductases.EC_1.14 oxidoreductase acting on paired donor with incorporation or reduction of molecular oxygen
Cs_ont_3g005690	-1.1226	Enzyme classification.EC_1 oxidoreductases.EC_1.14 oxidoreductase acting on paired donor with incorporation or reduction of molecular oxygen
Cs_ont_3g003920	-1.1335	Enzyme classification.EC_1 oxidoreductases.EC_1.14 oxidoreductase acting on paired donor with incorporation or reduction of molecular oxygen
Cs_ont_1g019220	-1.1662	Enzyme classification.EC_1 oxidoreductases.EC_1.14 oxidoreductase acting on paired donor with incorporation or reduction of molecular oxygen
Cs_ont_7g017180	-1.2944	Enzyme classification.EC_1 oxidoreductases.EC_1.14 oxidoreductase acting on paired donor with incorporation or reduction of molecular oxygen
Cs_ont_1g012990	-1.4298	Enzyme classification.EC_1 oxidoreductases.EC_1.14 oxidoreductase acting on paired donor with incorporation or reduction of molecular oxygen
Cs_ont_7g003070	-1.4391	Enzyme classification.EC_1 oxidoreductases.EC_1.14 oxidoreductase acting on paired donor with incorporation or reduction of molecular oxygen
Cs_ont_3g013760	-1.6344	Enzyme classification.EC_1 oxidoreductases.EC_1.14 oxidoreductase acting on paired donor with incorporation or reduction of molecular oxygen
Cs_ont_9g007760	-1.8229	Enzyme classification.EC_1 oxidoreductases.EC_1.14 oxidoreductase acting on paired donor with incorporation or reduction of molecular oxygen
Cs_ont_3g033200	-1.8672	Enzyme classification.EC_1 oxidoreductases.EC_1.14 oxidoreductase acting on paired donor with incorporation or reduction of molecular oxygen
Cs_ont_5g033710	-1.8988	Enzyme classification.EC_1 oxidoreductases.EC_1.14 oxidoreductase acting on paired donor with incorporation or reduction of molecular oxygen
Cs_ont_7g021530	-1.9922	Enzyme classification.EC_1 oxidoreductases.EC_1.14 oxidoreductase acting on paired donor with incorporation or reduction of molecular oxygen
Cs_ont_3g013690	-2.0019	Enzyme classification.EC_1 oxidoreductases.EC_1.14 oxidoreductase acting on paired donor with incorporation or reduction of molecular oxygen
Cs_ont_7g014240	-2.3097	Enzyme classification.EC_1 oxidoreductases.EC_1.14 oxidoreductase acting on paired donor with incorporation or reduction of molecular oxygen
Cs_ont_7g017210	-2.4367	Enzyme classification.EC_1 oxidoreductases.EC_1.14 oxidoreductase acting on paired donor with incorporation or reduction of molecular oxygen
Cs_ont_5g038430	-2.8751	Enzyme classification.EC_1 oxidoreductases.EC_1.14 oxidoreductase acting on paired donor with incorporation or reduction of molecular oxygen
Cs_ont_7g003100	-3.7258	Enzyme classification.EC_1 oxidoreductases.EC_1.14 oxidoreductase acting on paired donor with incorporation or reduction of molecular oxygen
Cs_ont_9g023770	-8.2605	Enzyme classification.EC_1 oxidoreductases.EC_1.14 oxidoreductase acting on paired donor with incorporation or reduction of molecular oxygen
Cs_ont_5g024890	-9.2992	Enzyme classification.EC_1 oxidoreductases.EC_1.14 oxidoreductase acting on paired donor with incorporation or reduction of molecular oxygen
Cs_ont_5g021990	-1.3486	Enzyme classification.EC_1 oxidoreductases.EC_1.3 oxidoreductase acting on CH-CH group of donor
Cs_ont_3g030250	-1.6184	Enzyme classification.EC_1 oxidoreductases.EC_1.3 oxidoreductase acting on CH-CH group of donor
Cs_ont_5g021840	-2.2136	Enzyme classification.EC_1 oxidoreductases.EC_1.3 oxidoreductase acting on CH-CH group of donor
Cs_ont_3g003470	-3.1819	Enzyme classification.EC_1 oxidoreductases.EC_1.3 oxidoreductase acting on CH-CH group of donor
Cs_ont_8g021410	-4.7726	Enzyme classification.EC_1 oxidoreductases.EC_1.3 oxidoreductase acting on CH-CH group of donor
Cs_ont_3g030260	-8.5314	Enzyme classification.EC_1 oxidoreductases.EC_1.3 oxidoreductase acting on CH-CH group of donor
Cs_ont_2g029330	1.6572	Enzyme classification.EC_2 transferases.EC_2.1 transferase transferring one-carbon group
Cs_ont_1g014190	1.2032	Enzyme classification.EC_2 transferases.EC_2.1 transferase transferring one-carbon group
Cs_ont_6g019320	-1.3007	Enzyme classification.EC_2 transferases.EC_2.1 transferase transferring one-carbon group
Cs_ont_5g016560	-1.5256	Enzyme classification.EC_2 transferases.EC_2.1 transferase transferring one-carbon group
Cs_ont_2g016710	-1.7114	Enzyme classification.EC_2 transferases.EC_2.1 transferase transferring one-carbon group
Cs_ont_2g016690	-1.7629	Enzyme classification.EC_2 transferases.EC_2.1 transferase transferring one-carbon group
Cs_ont_6g001490	-10.3219	Enzyme classification.EC_2 transferases.EC_2.1 transferase transferring one-carbon group
Cs_ont_2g020750	1.1153	Enzyme classification.EC_2 transferases.EC_2.3 acyltransferase
Cs_ont_5g024640	-1.791	Enzyme classification.EC_2 transferases.EC_2.3 acyltransferase
Cs_ont_7g017320	-1.8402	Enzyme classification.EC_2 transferases.EC_2.3 acyltransferase
Cs_ont_3g015140	3.7932	Enzyme classification.EC_2 transferases.EC_2.4 glycosyltransferase
Cs_ont_9g026820	2.5058	Enzyme classification.EC_2 transferases.EC_2.4 glycosyltransferase
Cs_ont_2g022700	2.1171	Enzyme classification.EC_2 transferases.EC_2.4 glycosyltransferase
Cs_ont_7g025150	2.102	Enzyme classification.EC_2 transferases.EC_2.4 glycosyltransferase
Cs_ont_2g015540	1.5234	Enzyme classification.EC_2 transferases.EC_2.4 glycosyltransferase
Cs_ont_2g022650	1.4436	Enzyme classification.EC_2 transferases.EC_2.4 glycosyltransferase
Cs_ont_8g001690	1.2612	Enzyme classification.EC_2 transferases.EC_2.4 glycosyltransferase
Cs_ont_5g016880	-1.3185	Enzyme classification.EC_2 transferases.EC_2.4 glycosyltransferase
Cs_ont_2g009460	-1.3399	Enzyme classification.EC_2 transferases.EC_2.4 glycosyltransferase
Cs_ont_7g008410	-1.3569	Enzyme classification.EC_2 transferases.EC_2.4 glycosyltransferase
Cs_ont_4g013850	-3.133	Enzyme classification.EC_2 transferases.EC_2.4 glycosyltransferase
Cs_ont_6g013460	1.6455	Enzyme classification.EC_2 transferases.EC_2.6 transferase transferring nitrogenous group
Cs_ont_2g006690	1.3614	Enzyme classification.EC_2 transferases.EC_2.7 transferase transferring phosphorus-containing group
Cs_ont_4g027410	1.2214	Enzyme classification.EC_2 transferases.EC_2.7 transferase transferring phosphorus-containing group
Cs_ont_5g030500	1.0799	Enzyme classification.EC_2 transferases.EC_2.7 transferase transferring phosphorus-containing group
Cs_ont_4g000210	1.0426	Enzyme classification.EC_2 transferases.EC_2.7 transferase transferring phosphorus-containing group
Cs_ont_4g023170	-1.0003	Enzyme classification.EC_2 transferases.EC_2.7 transferase transferring phosphorus-containing group
Cs_ont_4g016170	-1.1275	Enzyme classification.EC_2 transferases.EC_2.7 transferase transferring phosphorus-containing group
Cs_ont_2g006320	-1.1751	Enzyme classification.EC_2 transferases.EC_2.7 transferase transferring phosphorus-containing group
Cs_ont_6g004100	-1.219	Enzyme classification.EC_2 transferases.EC_2.7 transferase transferring phosphorus-containing group
Cs_ont_5g019930	-1.3065	Enzyme classification.EC_2 transferases.EC_2.7 transferase transferring phosphorus-containing group
Cs_ont_2g014850	-1.4659	Enzyme classification.EC_2 transferases.EC_2.7 transferase transferring phosphorus-containing group
Cs_ont_1g016490	-1.6046	Enzyme classification.EC_2 transferases.EC_2.7 transferase transferring phosphorus-containing group
Cs_ont_3g015790	-1.6113	Enzyme classification.EC_2 transferases.EC_2.7 transferase transferring phosphorus-containing group
Cs_ont_4g016340	-1.6824	Enzyme classification.EC_2 transferases.EC_2.7 transferase transferring phosphorus-containing group
Cs_ont_3g017000	-1.7847	Enzyme classification.EC_2 transferases.EC_2.7 transferase transferring phosphorus-containing group
Cs_ont_5g034920	-1.8149	Enzyme classification.EC_2 transferases.EC_2.7 transferase transferring phosphorus-containing group
Cs_ont_4g016110	-1.9095	Enzyme classification.EC_2 transferases.EC_2.7 transferase transferring phosphorus-containing group
Cs_ont_6g010070	-1.9393	Enzyme classification.EC_2 transferases.EC_2.7 transferase transferring phosphorus-containing group
Cs_ont_2g006660	-1.9673	Enzyme classification.EC_2 transferases.EC_2.7 transferase transferring phosphorus-containing group
Cs_ont_2g007680	-1.9793	Enzyme classification.EC_2 transferases.EC_2.7 transferase transferring phosphorus-containing group
Cs_ont_2g033780	-2.0671	Enzyme classification.EC_2 transferases.EC_2.7 transferase transferring phosphorus-containing group
Cs_ont_3g010540	-2.0756	Enzyme classification.EC_2 transferases.EC_2.7 transferase transferring phosphorus-containing group
Cs_ont_3g000990	-2.2615	Enzyme classification.EC_2 transferases.EC_2.7 transferase transferring phosphorus-containing group
Cs_ont_2g001420	-2.2999	Enzyme classification.EC_2 transferases.EC_2.7 transferase transferring phosphorus-containing group
Cs_ont_2g012080	-2.5204	Enzyme classification.EC_2 transferases.EC_2.7 transferase transferring phosphorus-containing group
Cs_ont_3g016060	-2.552	Enzyme classification.EC_2 transferases.EC_2.7 transferase transferring phosphorus-containing group
Cs_ont_1g022590	-2.6875	Enzyme classification.EC_2 transferases.EC_2.7 transferase transferring phosphorus-containing group
Cs_ont_8g009890	-2.8824	Enzyme classification.EC_2 transferases.EC_2.7 transferase transferring phosphorus-containing group
Cs_ont_4g016140	-3.0629	Enzyme classification.EC_2 transferases.EC_2.7 transferase transferring phosphorus-containing group
Cs_ont_8g010120	-3.1699	Enzyme classification.EC_2 transferases.EC_2.7 transferase transferring phosphorus-containing group
Cs_ont_9g015910	-3.2932	Enzyme classification.EC_2 transferases.EC_2.7 transferase transferring phosphorus-containing group
Cs_ont_2g012000	-3.3256	Enzyme classification.EC_2 transferases.EC_2.7 transferase transferring phosphorus-containing group
Cs_ont_1g017970	-3.4123	Enzyme classification.EC_2 transferases.EC_2.7 transferase transferring phosphorus-containing group
Cs_ont_8g009970	-3.6804	Enzyme classification.EC_2 transferases.EC_2.7 transferase transferring phosphorus-containing group
Cs_ont_5g019910	-4.0799	Enzyme classification.EC_2 transferases.EC_2.7 transferase transferring phosphorus-containing group
Cs_ont_2g032560	-5.0712	Enzyme classification.EC_2 transferases.EC_2.7 transferase transferring phosphorus-containing group
Cs_ont_8g028620	-8.5314	Enzyme classification.EC_2 transferases.EC_2.7 transferase transferring phosphorus-containing group
Cs_ont_3g005450	-8.8867	Enzyme classification.EC_2 transferases.EC_2.7 transferase transferring phosphorus-containing group
Cs_ont_9g019480	-9.0131	Enzyme classification.EC_2 transferases.EC_2.7 transferase transferring phosphorus-containing group
Cs_ont_6g009750	-9.1033	Enzyme classification.EC_2 transferases.EC_2.7 transferase transferring phosphorus-containing group
Cs_ont_5g049320	-9.2605	Enzyme classification.EC_2 transferases.EC_2.7 transferase transferring phosphorus-containing group
Cs_ont_5g035880	-1.5986	Enzyme classification.EC_2 transferases.EC_2.8 transferase transferring sulfur-containing group
Cs_ont_6g002150	-1.0381	Enzyme classification.EC_3 hydrolases.EC_3.1 hydrolase acting on ester bond
Cs_ont_4g010590	5.1085	Enzyme classification.EC_3 hydrolases.EC_3.2 glycosylase
Cs_ont_1g020220	3.0603	Enzyme classification.EC_3 hydrolases.EC_3.2 glycosylase
Cs_ont_9g001770	2.7446	Enzyme classification.EC_3 hydrolases.EC_3.2 glycosylase
Cs_ont_4g010580	2.4907	Enzyme classification.EC_3 hydrolases.EC_3.2 glycosylase
Cs_ont_5g007250	2.3478	Enzyme classification.EC_3 hydrolases.EC_3.2 glycosylase
Cs_ont_4g016470	1.8237	Enzyme classification.EC_3 hydrolases.EC_3.2 glycosylase
Cs_ont_9g010650	1.7145	Enzyme classification.EC_3 hydrolases.EC_3.2 glycosylase
Cs_ont_4g028020	-1.1518	Enzyme classification.EC_3 hydrolases.EC_3.2 glycosylase
Cs_ont_8g007860	-1.3206	Enzyme classification.EC_3 hydrolases.EC_3.2 glycosylase
Cs_ont_5g049990	-1.3939	Enzyme classification.EC_3 hydrolases.EC_3.2 glycosylase
Cs_ont_1g020090	-1.5829	Enzyme classification.EC_3 hydrolases.EC_3.2 glycosylase
Cs_ont_7g016020	-1.6773	Enzyme classification.EC_3 hydrolases.EC_3.2 glycosylase
Cs_ont_1g020030	-1.9989	Enzyme classification.EC_3 hydrolases.EC_3.2 glycosylase
Cs_ont_8g004710	-2	Enzyme classification.EC_3 hydrolases.EC_3.2 glycosylase
Cs_ont_5g006080	-2.1929	Enzyme classification.EC_3 hydrolases.EC_3.2 glycosylase
Cs_ont_1g027300	-2.268	Enzyme classification.EC_3 hydrolases.EC_3.2 glycosylase
Cs_ont_9g018380	-2.404	Enzyme classification.EC_3 hydrolases.EC_3.2 glycosylase
Cs_ont_9g018340	-2.475	Enzyme classification.EC_3 hydrolases.EC_3.2 glycosylase
Cs_ont_4g001730	-2.6711	Enzyme classification.EC_3 hydrolases.EC_3.2 glycosylase
Cs_ont_9g018480	-2.8539	Enzyme classification.EC_3 hydrolases.EC_3.2 glycosylase
Cs_ont_3g003030	-3.2524	Enzyme classification.EC_3 hydrolases.EC_3.2 glycosylase
Cs_ont_1g020160	-3.8576	Enzyme classification.EC_3 hydrolases.EC_3.2 glycosylase
Cs_ont_9g018470	-12.5027	Enzyme classification.EC_3 hydrolases.EC_3.2 glycosylase
Cs_ont_6g005820	-1.2899	Enzyme classification.EC_3 hydrolases.EC_3.4 hydrolase acting on peptide bond (peptidase)
Cs_ont_7g005520	-1.7539	Enzyme classification.EC_3 hydrolases.EC_3.4 hydrolase acting on peptide bond (peptidase)
Cs_ont_2g027640	-1.8132	Enzyme classification.EC_3 hydrolases.EC_3.4 hydrolase acting on peptide bond (peptidase)
Cs_ont_5g044670	-8.1632	Enzyme classification.EC_3 hydrolases.EC_3.4 hydrolase acting on peptide bond (peptidase)
Cs_ont_7g015630	-1.0887	Enzyme classification.EC_3 hydrolases.EC_3.6 hydrolase acting on acid anhydride
Cs_ont_5g039470	-8.2605	Enzyme classification.EC_3 hydrolases.EC_3.6 hydrolase acting on acid anhydride
Cs_ont_7g001280	-1.4503	Enzyme classification.EC_4 lyases.EC_4.1 carbon-carbon lyase
Cs_ont_4g016970	-3.8004	Enzyme classification.EC_4 lyases.EC_4.2 carbon-oxygen lyase
Cs_ont_9g015270	1.9758	Enzyme classification.EC_4 lyases.EC_4.3 carbon-nitrogen lyase
Cs_ont_3g012540	1.3289	External stimuli response.gravity.sensing and signalling.ubiquitin protein ligase (WAV3)
Cs_ont_4g000450	1.2398	External stimuli response.light.UV-A/blue light.cryptochrome-mediated photoperception.cryptochrome-DASH photoreceptor (CRYD)
Cs_ont_3g014570	-3.0324	External stimuli response.pathogen.defense mechanisms.systemic acquired resistance (SAR).regulatory protein (CBP60/SARD)
Cs_ont_8g011070	-1.6605	External stimuli response.pathogen.defense mechanisms.WRKY33-dependent plant immunity.WRKY33-activating protein (SIB)
Cs_ont_5g046530	-1.0902	External stimuli response.pathogen.effector-triggered immunity (ETI) network.EDS1-PAD4/SAG101 signalling heterodimers.component EDS1
Cs_ont_1g006380	-1.1216	External stimuli response.pathogen.effector-triggered immunity (ETI) network.EDS1-PAD4/SAG101 signalling heterodimers.component PAD4
Cs_ont_5g020330	-1.3113	External stimuli response.pathogen.effector-triggered immunity (ETI) network.TNL-mediated effector-triggered immunity.effector receptor (NLR)
Cs_ont_8g029100	8.388	External stimuli response.toxic compounds.heavy metal.metallothionein
Cs_ont_7g004640	-1.4051	Lipid metabolism.fatty acid metabolism.endoplasmic reticulum-localized fatty acid elongase (FAE) system.fatty acid elongation complex.condensing enzyme activities.3-ketoacyl-CoA synthase (KCS)
Cs_ont_3g015670	-1.7441	Lipid metabolism.fatty acid metabolism.endoplasmic reticulum-localized fatty acid elongase (FAE) system.fatty acid elongation complex.condensing enzyme activities.3-ketoacyl-CoA synthase (KCS)
Cs_ont_9g006750	-1.8047	Lipid metabolism.fatty acid metabolism.endoplasmic reticulum-localized fatty acid elongase (FAE) system.fatty acid elongation complex.condensing enzyme activities.3-ketoacyl-CoA synthase (KCS)
Cs_ont_3g023460	-4.8509	Lipid metabolism.fatty acid metabolism.fatty acid desaturation.first desaturation.delta-9 stearoyl-ACP desaturase (AAD)
Cs_ont_4g018330	2.2057	Lipid metabolism.fatty acid metabolism.fatty acid desaturation.first desaturation.trans-delta-3-hexadecenoic acid phosphatidylglycerol desaturase (FAD4)
Cs_ont_8g000570	-2.8074	Lipid metabolism.fatty acid metabolism.fatty acid desaturation.methyl-end desaturation.delta-12/delta-15 fatty acid desaturase (FAD2/3/6-8)
Cs_ont_4g009940	-1.4047	Lipid metabolism.glycerolipid metabolism.glycerolipid degradation.phospholipase activities.phospholipase A2 activities.phospholipase A2 (sPLA2)
Cs_ont_3g005180	-1.9222	Lipid metabolism.glycerolipid metabolism.glycerolipid degradation.triacylglycerol lipase activities.diacyl-/triacylglycerol lipase activities.lipase (OBL)
Cs_ont_9g018730	-8.2127	Lipid metabolism.glycerolipid metabolism.phosphatidate biosynthesis.endoplasmic reticulum phosphatidate biosynthesis.NAD-dependent glycerol-3-phosphate dehydrogenase
Cs_ont_9g000120	-1.0525	Lipid metabolism.glycerolipid metabolism.triacylglycerol biosynthesis.acyl-CoA:diacylglycerol acyltransferase activities.cytosolic acyl-CoA:diacylglycerol acyltransferase (DGAT3)
Cs_ont_3g031000	-1.5725	Lipid metabolism.sphingolipid metabolism.sphingolipid homeostasis.glucosylceramidase (GCD)
Cs_ont_7g019480	-3.0489	Lipid metabolism.sphingolipid metabolism.sphingolipid transport.sphingosine transfer protein (ACD11)
Cs_ont_6g005080	-1.2975	Multi-process regulation.calcium-dependent signalling.calcium sensor (CML)
Cs_ont_6g012480	-1.8504	Multi-process regulation.calcium-dependent signalling.calcium sensor (CML)
Cs_ont_5g017950	-8.4649	Multi-process regulation.calcium-dependent signalling.calcium sensor (CML)
Cs_ont_8g013300	1.1656	Multi-process regulation.circadian clock system.evening element regulation.transcriptional co-activator (LNK)
Cs_ont_3g005120	-1.2435	Multi-process regulation.circadian clock system.night-time repressor (COR27)
Cs_ont_8g022880	-1.5628	Multi-process regulation.G-protein-dependent signalling.heterotrimeric G-protein complex.non-canonical component alpha (XLG)
Cs_ont_9g009150	-1.2367	Multi-process regulation.phosphatidylinositol and inositol phosphate system.biosynthesis.phosphatidylinositol kinase activities.phosphatidylinositol 4-kinase complex.component NPG
Cs_ont_1g020890	-1.5481	Multi-process regulation.phosphatidylinositol and inositol phosphate system.biosynthesis.phosphatidylinositol kinase activities.phosphatidylinositol 4-phosphate 5-kinase (PIP5K)
Cs_ont_3g020680	-1.9825	Multi-process regulation.Programmed Cell Death (PCD) system.vacuole-mediated cell death.metacaspase-like regulator (MCP1)
Cs_ont_1g000720	-1.0377	Multi-process regulation.SnRK1-kinase regulatory system.regulatory protein (FLZ) of SnRK1 complex
Cs_ont_5g043680	-1.0881	Multi-process regulation.SnRK1-kinase regulatory system.regulatory protein (FLZ) of SnRK1 complex
Cs_ont_9g005810	-1.4871	Multi-process regulation.SnRK1-kinase regulatory system.regulatory protein (FLZ) of SnRK1 complex
Cs_ont_1g020360	8.8918	not assigned.annotated
Cs_ont_5g027860	8.7142	not assigned.annotated
Cs_ont_9g022170	8.4094	not assigned.annotated
Cs_ont_1g025380	5.9129	not assigned.annotated
Cs_ont_3g027880	5.5546	not assigned.annotated
Cs_ont_9g003040	5.5157	not assigned.annotated
Cs_ont_3g024460	4.8437	not assigned.annotated
Cs_ont_4g023130	4.572	not assigned.annotated
Cs_ont_3g015510	4.1238	not assigned.annotated
Cs_ont_9g001490	4.121	not assigned.annotated
Cs_ont_4g026370	3.5712	not assigned.annotated
Cs_ont_3g027300	3.4013	not assigned.annotated
Cs_ont_3g022970	3.2494	not assigned.annotated
Cs_ont_2g011380	3.1465	not assigned.annotated
Cs_ont_1g009170	2.8715	not assigned.annotated
Cs_ont_7g024500	2.8344	not assigned.annotated
Cs_ont_8g024610	2.8277	not assigned.annotated
Cs_ont_1g014330	2.5845	not assigned.annotated
Cs_ont_4g006350	2.5607	not assigned.annotated
Cs_ont_3g022910	2.278	not assigned.annotated
Cs_ont_6g006880	2.2564	not assigned.annotated
Cs_ont_4g027320	2.2154	not assigned.annotated
Cs_ont_5g025490	2.1158	not assigned.annotated
Cs_ont_3g003720	2.0417	not assigned.annotated
Cs_ont_8g020180	1.9963	not assigned.annotated
Cs_ont_2g012760	1.9782	not assigned.annotated
Cs_ont_6g016910	1.9763	not assigned.annotated
Cs_ont_2g003580	1.9314	not assigned.annotated
Cs_ont_3g033220	1.9105	not assigned.annotated
Cs_ont_2g006020	1.8664	not assigned.annotated
Cs_ont_4g016390	1.8612	not assigned.annotated
Cs_ont_1g002250	1.8558	not assigned.annotated
Cs_ont_1g016000	1.8187	not assigned.annotated
Cs_ont_2g035200	1.7725	not assigned.annotated
Cs_ont_7g012060	1.7708	not assigned.annotated
Cs_ont_1g028370	1.7634	not assigned.annotated
Cs_ont_6g007110	1.7506	not assigned.annotated
Cs_ont_7g028350	1.746	not assigned.annotated
Cs_ont_9g000800	1.7364	not assigned.annotated
Cs_ont_8g016560	1.6932	not assigned.annotated
Cs_ont_6g000570	1.6875	not assigned.annotated
Cs_ont_7g011310	1.6568	not assigned.annotated
Cs_ont_5g017550	1.6174	not assigned.annotated
Cs_ont_4g021590	1.6088	not assigned.annotated
Cs_ont_7g029200	1.5962	not assigned.annotated
Cs_ont_6g022460	1.577	not assigned.annotated
Cs_ont_5g005820	1.5721	not assigned.annotated
Cs_ont_6g019180	1.5712	not assigned.annotated
Cs_ont_5g017470	1.5639	not assigned.annotated
Cs_ont_3g025980	1.56	not assigned.annotated
Cs_ont_6g017080	1.5566	not assigned.annotated
Cs_ont_4g019050	1.5394	not assigned.annotated
Cs_ont_1g000570	1.5178	not assigned.annotated
Cs_ont_5g002530	1.5056	not assigned.annotated
Cs_ont_6g008590	1.482	not assigned.annotated
Cs_ont_9g005180	1.4813	not assigned.annotated
Cs_ont_8g003370	1.4418	not assigned.annotated
Cs_ont_3g009260	1.437	not assigned.annotated
Cs_ont_1g021030	1.434	not assigned.annotated
Cs_ont_2g005360	1.4096	not assigned.annotated
Cs_ont_2g012990	1.4046	not assigned.annotated
Cs_ont_3g007900	1.377	not assigned.annotated
Cs_ont_9g021460	1.3649	not assigned.annotated
Cs_ont_5g039500	1.3626	not assigned.annotated
Cs_ont_8g000340	1.3282	not assigned.annotated
Cs_ont_7g006650	1.3266	not assigned.annotated
Cs_ont_6g015820	1.3175	not assigned.annotated
Cs_ont_6g001810	1.3151	not assigned.annotated
Cs_ont_6g022100	1.312	not assigned.annotated
Cs_ont_7g012390	1.277	not assigned.annotated
Cs_ont_6g024640	1.2537	not assigned.annotated
Cs_ont_1g004000	1.223	not assigned.annotated
Cs_ont_5g008160	1.2197	not assigned.annotated
Cs_ont_8g021300	1.1724	not assigned.annotated
Cs_ont_4g024770	1.1633	not assigned.annotated
Cs_ont_6g010900	1.1489	not assigned.annotated
Cs_ont_7g029320	1.1286	not assigned.annotated
Cs_ont_9g019230	1.1251	not assigned.annotated
Cs_ont_Un005900	1.1129	not assigned.annotated
Cs_ont_3g000260	1.1006	not assigned.annotated
Cs_ont_1g001930	1.0889	not assigned.annotated
Cs_ont_4g005820	1.0884	not assigned.annotated
Cs_ont_3g016870	1.0815	not assigned.annotated
Cs_ont_2g008720	1.0481	not assigned.annotated
Cs_ont_2g002570	1.0371	not assigned.annotated
Cs_ont_5g000210	1.0318	not assigned.annotated
Cs_ont_2g027920	1.0244	not assigned.annotated
Cs_ont_3g017210	1.0019	not assigned.annotated
Cs_ont_6g016290	-1.0006	not assigned.annotated
Cs_ont_8g019940	-1.0117	not assigned.annotated
Cs_ont_9g026970	-1.0193	not assigned.annotated
Cs_ont_3g023580	-1.0197	not assigned.annotated
Cs_ont_8g025940	-1.0228	not assigned.annotated
Cs_ont_2g006650	-1.0319	not assigned.annotated
Cs_ont_2g033350	-1.0403	not assigned.annotated
Cs_ont_6g001030	-1.0475	not assigned.annotated
Cs_ont_1g011360	-1.0476	not assigned.annotated
Cs_ont_8g024030	-1.0535	not assigned.annotated
Cs_ont_4g019670	-1.0618	not assigned.annotated
Cs_ont_4g017140	-1.0626	not assigned.annotated
Cs_ont_5g043720	-1.0662	not assigned.annotated
Cs_ont_2g017600	-1.0663	not assigned.annotated
Cs_ont_9g001760	-1.0778	not assigned.annotated
Cs_ont_1g000530	-1.079	not assigned.annotated
Cs_ont_3g001930	-1.0865	not assigned.annotated
Cs_ont_5g035220	-1.0923	not assigned.annotated
Cs_ont_2g013230	-1.1101	not assigned.annotated
Cs_ont_9g009090	-1.1165	not assigned.annotated
Cs_ont_1g021960	-1.1184	not assigned.annotated
Cs_ont_2g013260	-1.123	not assigned.annotated
Cs_ont_1g003600	-1.1245	not assigned.annotated
Cs_ont_3g012930	-1.1335	not assigned.annotated
Cs_ont_5g002900	-1.1352	not assigned.annotated
Cs_ont_3g012710	-1.141	not assigned.annotated
Cs_ont_7g005750	-1.1411	not assigned.annotated
Cs_ont_2g001550	-1.1464	not assigned.annotated
Cs_ont_6g002010	-1.1518	not assigned.annotated
Cs_ont_9g024740	-1.1531	not assigned.annotated
Cs_ont_1g008470	-1.1571	not assigned.annotated
Cs_ont_1g015000	-1.162	not assigned.annotated
Cs_ont_8g025970	-1.1628	not assigned.annotated
Cs_ont_8g018900	-1.1676	not assigned.annotated
Cs_ont_7g015530	-1.1723	not assigned.annotated
Cs_ont_7g027740	-1.1738	not assigned.annotated
Cs_ont_7g002010	-1.18	not assigned.annotated
Cs_ont_3g019210	-1.1834	not assigned.annotated
Cs_ont_6g013580	-1.2066	not assigned.annotated
Cs_ont_1g016570	-1.2161	not assigned.annotated
Cs_ont_6g001970	-1.2177	not assigned.annotated
Cs_ont_9g027570	-1.2335	not assigned.annotated
Cs_ont_2g003180	-1.2402	not assigned.annotated
Cs_ont_5g030780	-1.2588	not assigned.annotated
Cs_ont_4g005690	-1.2883	not assigned.annotated
Cs_ont_2g028690	-1.2917	not assigned.annotated
Cs_ont_4g002730	-1.2951	not assigned.annotated
Cs_ont_3g023760	-1.3101	not assigned.annotated
Cs_ont_1g017810	-1.3139	not assigned.annotated
Cs_ont_1g019190	-1.3153	not assigned.annotated
Cs_ont_7g022960	-1.3286	not assigned.annotated
Cs_ont_3g022320	-1.3334	not assigned.annotated
Cs_ont_4g026240	-1.3354	not assigned.annotated
Cs_ont_5g002500	-1.3528	not assigned.annotated
Cs_ont_4g006950	-1.3553	not assigned.annotated
Cs_ont_9g027350	-1.3585	not assigned.annotated
Cs_ont_2g013300	-1.3688	not assigned.annotated
Cs_ont_2g032290	-1.3786	not assigned.annotated
Cs_ont_4g023500	-1.3865	not assigned.annotated
Cs_ont_5g034570	-1.4195	not assigned.annotated
Cs_ont_5g021070	-1.4202	not assigned.annotated
Cs_ont_1g008460	-1.4223	not assigned.annotated
Cs_ont_9g019340	-1.4242	not assigned.annotated
Cs_ont_5g035400	-1.4317	not assigned.annotated
Cs_ont_9g002090	-1.4352	not assigned.annotated
Cs_ont_2g015740	-1.4428	not assigned.annotated
Cs_ont_1g019630	-1.4432	not assigned.annotated
Cs_ont_1g023150	-1.4885	not assigned.annotated
Cs_ont_8g009750	-1.4922	not assigned.annotated
Cs_ont_2g023540	-1.5138	not assigned.annotated
Cs_ont_9g013880	-1.5142	not assigned.annotated
Cs_ont_8g014110	-1.5162	not assigned.annotated
Cs_ont_7g017050	-1.5163	not assigned.annotated
Cs_ont_3g024310	-1.5262	not assigned.annotated
Cs_ont_1g027620	-1.5402	not assigned.annotated
Cs_ont_7g002030	-1.5466	not assigned.annotated
Cs_ont_9g011970	-1.5568	not assigned.annotated
Cs_ont_6g024400	-1.5596	not assigned.annotated
Cs_ont_1g027100	-1.5651	not assigned.annotated
Cs_ont_2g029730	-1.5824	not assigned.annotated
Cs_ont_3g008560	-1.6056	not assigned.annotated
Cs_ont_1g022340	-1.607	not assigned.annotated
Cs_ont_3g032890	-1.6219	not assigned.annotated
Cs_ont_8g023420	-1.6265	not assigned.annotated
Cs_ont_2g029690	-1.6576	not assigned.annotated
Cs_ont_2g027550	-1.6643	not assigned.annotated
Cs_ont_3g018030	-1.6711	not assigned.annotated
Cs_ont_9g002780	-1.681	not assigned.annotated
Cs_ont_8g028720	-1.7218	not assigned.annotated
Cs_ont_2g018770	-1.7266	not assigned.annotated
Cs_ont_3g005350	-1.7326	not assigned.annotated
Cs_ont_2g016300	-1.7361	not assigned.annotated
Cs_ont_3g007190	-1.7573	not assigned.annotated
Cs_ont_7g013050	-1.7717	not assigned.annotated
Cs_ont_5g019500	-1.7809	not assigned.annotated
Cs_ont_9g005080	-1.7863	not assigned.annotated
Cs_ont_9g023620	-1.8559	not assigned.annotated
Cs_ont_5g013790	-1.87	not assigned.annotated
Cs_ont_5g006370	-1.8763	not assigned.annotated
Cs_ont_9g005960	-1.886	not assigned.annotated
Cs_ont_5g004110	-1.8973	not assigned.annotated
Cs_ont_2g031680	-1.9049	not assigned.annotated
Cs_ont_1g008300	-1.9167	not assigned.annotated
Cs_ont_2g027570	-1.9346	not assigned.annotated
Cs_ont_3g029900	-1.94	not assigned.annotated
Cs_ont_3g012440	-1.9421	not assigned.annotated
Cs_ont_9g005330	-1.9916	not assigned.annotated
Cs_ont_1g007210	-2.0242	not assigned.annotated
Cs_ont_2g003640	-2.0454	not assigned.annotated
Cs_ont_5g021190	-2.0751	not assigned.annotated
Cs_ont_3g019600	-2.1086	not assigned.annotated
Cs_ont_8g028740	-2.1538	not assigned.annotated
Cs_ont_2g016260	-2.1761	not assigned.annotated
Cs_ont_2g008030	-2.2081	not assigned.annotated
Cs_ont_5g040330	-2.2141	not assigned.annotated
Cs_ont_4g011440	-2.2392	not assigned.annotated
Cs_ont_8g010200	-2.3256	not assigned.annotated
Cs_ont_5g020890	-2.3573	not assigned.annotated
Cs_ont_5g013380	-2.4061	not assigned.annotated
Cs_ont_6g011500	-2.4266	not assigned.annotated
Cs_ont_2g016250	-2.4399	not assigned.annotated
Cs_ont_8g028710	-2.453	not assigned.annotated
Cs_ont_2g018100	-2.459	not assigned.annotated
Cs_ont_1g002630	-2.464	not assigned.annotated
Cs_ont_2g029140	-2.4864	not assigned.annotated
Cs_ont_6g007320	-2.5094	not assigned.annotated
Cs_ont_1g012370	-2.5557	not assigned.annotated
Cs_ont_9g006530	-2.5878	not assigned.annotated
Cs_ont_5g036220	-2.5956	not assigned.annotated
Cs_ont_7g003880	-2.7162	not assigned.annotated
Cs_ont_4g000990	-2.7569	not assigned.annotated
Cs_ont_7g020320	-2.7912	not assigned.annotated
Cs_ont_5g018240	-2.83	not assigned.annotated
Cs_ont_2g001880	-2.8459	not assigned.annotated
Cs_ont_3g001920	-2.8935	not assigned.annotated
Cs_ont_3g002470	-2.9268	not assigned.annotated
Cs_ont_5g019490	-2.9292	not assigned.annotated
Cs_ont_6g021420	-3	not assigned.annotated
Cs_ont_9g026170	-3.1012	not assigned.annotated
Cs_ont_9g027680	-3.1489	not assigned.annotated
Cs_ont_9g018450	-3.2551	not assigned.annotated
Cs_ont_6g017810	-3.2662	not assigned.annotated
Cs_ont_7g016860	-3.3329	not assigned.annotated
Cs_ont_1g013040	-3.3709	not assigned.annotated
Cs_ont_8g020950	-3.4283	not assigned.annotated
Cs_ont_8g005960	-3.5443	not assigned.annotated
Cs_ont_1g012870	-3.6656	not assigned.annotated
Cs_ont_2g032580	-3.6818	not assigned.annotated
Cs_ont_1g012740	-3.6818	not assigned.annotated
Cs_ont_9g027450	-3.825	not assigned.annotated
Cs_ont_4g016960	-3.8411	not assigned.annotated
Cs_ont_5g026480	-3.8494	not assigned.annotated
Cs_ont_8g027070	-3.8556	not assigned.annotated
Cs_ont_1g002400	-3.9386	not assigned.annotated
Cs_ont_4g009400	-3.9386	not assigned.annotated
Cs_ont_8g019690	-4.0248	not assigned.annotated
Cs_ont_6g009050	-4.1202	not assigned.annotated
Cs_ont_9g027480	-4.1806	not assigned.annotated
Cs_ont_9g003960	-4.3012	not assigned.annotated
Cs_ont_4g015900	-4.5487	not assigned.annotated
Cs_ont_1g013210	-4.5812	not assigned.annotated
Cs_ont_8g017620	-4.7066	not assigned.annotated
Cs_ont_2g029170	-4.737	not assigned.annotated
Cs_ont_3g015170	-5.01	not assigned.annotated
Cs_ont_1g013280	-5.1015	not assigned.annotated
Cs_ont_1g013240	-5.1753	not assigned.annotated
Cs_ont_5g009360	-5.1876	not assigned.annotated
Cs_ont_4g017030	-5.2004	not assigned.annotated
Cs_ont_3g017470	-5.3847	not assigned.annotated
Cs_ont_1g027610	-5.3987	not assigned.annotated
Cs_ont_9g027420	-5.43	not assigned.annotated
Cs_ont_2g034570	-5.9568	not assigned.annotated
Cs_ont_7g022260	-8.3369	not assigned.annotated
Cs_ont_6g011980	-8.4094	not assigned.annotated
Cs_ont_6g005780	-8.4374	not assigned.annotated
Cs_ont_9g021040	-8.5051	not assigned.annotated
Cs_ont_9g012370	-8.5825	not assigned.annotated
Cs_ont_3g012860	-8.7027	not assigned.annotated
Cs_ont_3g027030	-8.7814	not assigned.annotated
Cs_ont_5g012590	-8.9464	not assigned.annotated
Cs_ont_9g005240	-8.9754	not assigned.annotated
Cs_ont_6g000580	-9.0131	not assigned.annotated
Cs_ont_2g003490	-9.0945	not assigned.annotated
Cs_ont_7g006080	-9.2127	not assigned.annotated
Cs_ont_5g017090	-9.4919	not assigned.annotated
Cs_ont_4g027710	-9.6257	not assigned.annotated
Cs_ont_9g001720	-9.6795	not assigned.annotated
Cs_ont_9g005350	-9.8662	not assigned.annotated
Cs_ont_1g023390	-10.6165	not assigned.annotated
Cs_ont_8g021970	8.8297	not assigned.not annotated
Cs_ont_5g026870	6.4998	not assigned.not annotated
Cs_ont_2g004020	6.1293	not assigned.not annotated
Cs_ont_5g029730	5.4919	not assigned.not annotated
Cs_ont_4g024400	4.9807	not assigned.not annotated
Cs_ont_3g010330	3.7248	not assigned.not annotated
Cs_ont_3g014510	3.7245	not assigned.not annotated
Cs_ont_4g002870	3.6227	not assigned.not annotated
Cs_ont_3g008480	3.3024	not assigned.not annotated
Cs_ont_7g000370	2.9907	not assigned.not annotated
Cs_ont_8g025670	2.8119	not assigned.not annotated
Cs_ont_4g008270	2.6017	not assigned.not annotated
Cs_ont_4g027060	2.5355	not assigned.not annotated
Cs_ont_6g014010	2.5065	not assigned.not annotated
Cs_ont_5g027410	2.4661	not assigned.not annotated
Cs_ont_7g029300	2.3109	not assigned.not annotated
Cs_ont_8g004410	2.1515	not assigned.not annotated
Cs_ont_4g015890	2.1084	not assigned.not annotated
Cs_ont_8g008000	2.104	not assigned.not annotated
Cs_ont_9g020040	2.0767	not assigned.not annotated
Cs_ont_5g029170	1.9966	not assigned.not annotated
Cs_ont_9g006520	1.9838	not assigned.not annotated
Cs_ont_7g001920	1.9502	not assigned.not annotated
Cs_ont_1g022180	1.8845	not assigned.not annotated
Cs_ont_8g011520	1.8814	not assigned.not annotated
Cs_ont_6g017160	1.8807	not assigned.not annotated
Cs_ont_2g023730	1.7721	not assigned.not annotated
Cs_ont_3g001180	1.762	not assigned.not annotated
Cs_ont_2g022170	1.7616	not assigned.not annotated
Cs_ont_3g017760	1.7289	not assigned.not annotated
Cs_ont_4g019400	1.7154	not assigned.not annotated
Cs_ont_8g001620	1.7016	not assigned.not annotated
Cs_ont_6g005530	1.594	not assigned.not annotated
Cs_ont_6g008940	1.585	not assigned.not annotated
Cs_ont_6g000490	1.5778	not assigned.not annotated
Cs_ont_7g002760	1.5709	not assigned.not annotated
Cs_ont_3g028130	1.539	not assigned.not annotated
Cs_ont_6g000600	1.5054	not assigned.not annotated
Cs_ont_4g016850	1.4695	not assigned.not annotated
Cs_ont_7g012230	1.408	not assigned.not annotated
Cs_ont_5g036730	1.4022	not assigned.not annotated
Cs_ont_2g013060	1.3923	not assigned.not annotated
Cs_ont_6g015570	1.3656	not assigned.not annotated
Cs_ont_1g019760	1.3646	not assigned.not annotated
Cs_ont_9g020520	1.2664	not assigned.not annotated
Cs_ont_9g003290	1.2628	not assigned.not annotated
Cs_ont_9g015300	1.2392	not assigned.not annotated
Cs_ont_4g017440	1.2286	not assigned.not annotated
Cs_ont_1g020870	1.2279	not assigned.not annotated
Cs_ont_4g022160	1.2268	not assigned.not annotated
Cs_ont_5g046680	1.2154	not assigned.not annotated
Cs_ont_6g005550	1.214	not assigned.not annotated
Cs_ont_1g028970	1.2133	not assigned.not annotated
Cs_ont_9g000220	1.2129	not assigned.not annotated
Cs_ont_8g003920	1.2083	not assigned.not annotated
Cs_ont_4g007130	1.2078	not assigned.not annotated
Cs_ont_8g001050	1.2075	not assigned.not annotated
Cs_ont_3g024580	1.1204	not assigned.not annotated
Cs_ont_4g025770	1.1094	not assigned.not annotated
Cs_ont_6g004420	1.0844	not assigned.not annotated
Cs_ont_3g003510	1.078	not assigned.not annotated
Cs_ont_3g012210	1.0467	not assigned.not annotated
Cs_ont_5g006330	1.0338	not assigned.not annotated
Cs_ont_9g018930	1.0326	not assigned.not annotated
Cs_ont_3g027320	1.0309	not assigned.not annotated
Cs_ont_2g017710	1.0208	not assigned.not annotated
Cs_ont_5g042990	1.0107	not assigned.not annotated
Cs_ont_4g010530	1.0018	not assigned.not annotated
Cs_ont_2g008210	-1.0072	not assigned.not annotated
Cs_ont_5g002930	-1.0109	not assigned.not annotated
Cs_ont_6g015510	-1.0231	not assigned.not annotated
Cs_ont_5g031770	-1.0261	not assigned.not annotated
Cs_ont_6g001510	-1.0349	not assigned.not annotated
Cs_ont_6g019870	-1.0405	not assigned.not annotated
Cs_ont_5g036440	-1.0422	not assigned.not annotated
Cs_ont_8g012090	-1.0561	not assigned.not annotated
Cs_ont_3g014710	-1.0679	not assigned.not annotated
Cs_ont_7g007570	-1.0714	not assigned.not annotated
Cs_ont_2g035420	-1.0753	not assigned.not annotated
Cs_ont_6g004130	-1.0938	not assigned.not annotated
Cs_ont_6g002080	-1.1033	not assigned.not annotated
Cs_ont_5g041320	-1.1053	not assigned.not annotated
Cs_ont_5g031940	-1.1085	not assigned.not annotated
Cs_ont_2g024370	-1.1295	not assigned.not annotated
Cs_ont_5g049530	-1.1351	not assigned.not annotated
Cs_ont_6g000040	-1.1363	not assigned.not annotated
Cs_ont_5g027740	-1.1422	not assigned.not annotated
Cs_ont_1g018220	-1.1631	not assigned.not annotated
Cs_ont_6g017610	-1.1738	not assigned.not annotated
Cs_ont_8g022870	-1.1796	not assigned.not annotated
Cs_ont_8g000900	-1.2053	not assigned.not annotated
Cs_ont_9g022690	-1.2601	not assigned.not annotated
Cs_ont_1g005200	-1.2639	not assigned.not annotated
Cs_ont_8g006030	-1.2709	not assigned.not annotated
Cs_ont_8g005760	-1.2759	not assigned.not annotated
Cs_ont_8g000910	-1.2884	not assigned.not annotated
Cs_ont_7g021750	-1.2889	not assigned.not annotated
Cs_ont_6g015530	-1.3095	not assigned.not annotated
Cs_ont_9g013640	-1.3139	not assigned.not annotated
Cs_ont_7g013670	-1.315	not assigned.not annotated
Cs_ont_3g032910	-1.3171	not assigned.not annotated
Cs_ont_6g015560	-1.3174	not assigned.not annotated
Cs_ont_2g001780	-1.326	not assigned.not annotated
Cs_ont_5g011070	-1.3271	not assigned.not annotated
Cs_ont_9g013950	-1.3427	not assigned.not annotated
Cs_ont_5g032130	-1.3483	not assigned.not annotated
Cs_ont_6g002480	-1.3491	not assigned.not annotated
Cs_ont_9g026540	-1.3667	not assigned.not annotated
Cs_ont_7g022390	-1.3699	not assigned.not annotated
Cs_ont_4g004290	-1.3815	not assigned.not annotated
Cs_ont_1g016390	-1.3894	not assigned.not annotated
Cs_ont_2g017890	-1.394	not assigned.not annotated
Cs_ont_7g011380	-1.3995	not assigned.not annotated
Cs_ont_6g004890	-1.4033	not assigned.not annotated
Cs_ont_8g004960	-1.4056	not assigned.not annotated
Cs_ont_9g021380	-1.4099	not assigned.not annotated
Cs_ont_9g002060	-1.4824	not assigned.not annotated
Cs_ont_9g001050	-1.4884	not assigned.not annotated
Cs_ont_7g024090	-1.6388	not assigned.not annotated
Cs_ont_9g005890	-1.6549	not assigned.not annotated
Cs_ont_9g021610	-1.6628	not assigned.not annotated
Cs_ont_9g006270	-1.6679	not assigned.not annotated
Cs_ont_8g003990	-1.699	not assigned.not annotated
Cs_ont_3g010050	-1.7153	not assigned.not annotated
Cs_ont_7g009820	-1.7167	not assigned.not annotated
Cs_ont_7g022270	-1.7456	not assigned.not annotated
Cs_ont_9g025790	-1.7472	not assigned.not annotated
Cs_ont_5g050000	-1.7576	not assigned.not annotated
Cs_ont_8g000890	-1.7691	not assigned.not annotated
Cs_ont_7g020110	-1.7779	not assigned.not annotated
Cs_ont_6g016890	-1.7935	not assigned.not annotated
Cs_ont_7g004320	-1.8246	not assigned.not annotated
Cs_ont_7g000380	-1.828	not assigned.not annotated
Cs_ont_8g004110	-1.8577	not assigned.not annotated
Cs_ont_6g012720	-1.878	not assigned.not annotated
Cs_ont_9g022390	-1.8807	not assigned.not annotated
Cs_ont_5g029710	-1.9153	not assigned.not annotated
Cs_ont_4g005860	-1.9576	not assigned.not annotated
Cs_ont_6g019800	-2	not assigned.not annotated
Cs_ont_7g003160	-2.0118	not assigned.not annotated
Cs_ont_2g015230	-2.026	not assigned.not annotated
Cs_ont_6g015970	-2.0771	not assigned.not annotated
Cs_ont_5g028500	-2.0969	not assigned.not annotated
Cs_ont_9g008100	-2.1008	not assigned.not annotated
Cs_ont_4g025490	-2.1107	not assigned.not annotated
Cs_ont_8g026500	-2.148	not assigned.not annotated
Cs_ont_1g000700	-2.1715	not assigned.not annotated
Cs_ont_2g034760	-2.2759	not assigned.not annotated
Cs_ont_8g013890	-2.3076	not assigned.not annotated
Cs_ont_5g020760	-2.3898	not assigned.not annotated
Cs_ont_2g012090	-2.434	not assigned.not annotated
Cs_ont_8g002780	-2.4701	not assigned.not annotated
Cs_ont_3g008220	-2.4802	not assigned.not annotated
Cs_ont_4g019780	-2.4927	not assigned.not annotated
Cs_ont_1g016770	-2.5025	not assigned.not annotated
Cs_ont_7g004490	-2.573	not assigned.not annotated
Cs_ont_1g016760	-2.5741	not assigned.not annotated
Cs_ont_2g013320	-2.5814	not assigned.not annotated
Cs_ont_4g015060	-2.6049	not assigned.not annotated
Cs_ont_5g026380	-2.7086	not assigned.not annotated
Cs_ont_6g016530	-2.7092	not assigned.not annotated
Cs_ont_1g016260	-2.7469	not assigned.not annotated
Cs_ont_7g020100	-2.7826	not assigned.not annotated
Cs_ont_6g016510	-2.8793	not assigned.not annotated
Cs_ont_6g003250	-2.9121	not assigned.not annotated
Cs_ont_9g022670	-2.9594	not assigned.not annotated
Cs_ont_4g024270	-2.9819	not assigned.not annotated
Cs_ont_9g008050	-3.1495	not assigned.not annotated
Cs_ont_6g018830	-3.194	not assigned.not annotated
Cs_ont_7g003120	-3.1942	not assigned.not annotated
Cs_ont_1g005500	-3.2086	not assigned.not annotated
Cs_ont_6g004900	-3.4263	not assigned.not annotated
Cs_ont_4g008950	-3.4377	not assigned.not annotated
Cs_ont_3g000350	-3.522	not assigned.not annotated
Cs_ont_9g002500	-3.6135	not assigned.not annotated
Cs_ont_3g010520	-3.6477	not assigned.not annotated
Cs_ont_8g009430	-3.7786	not assigned.not annotated
Cs_ont_1g017830	-3.8126	not assigned.not annotated
Cs_ont_4g007220	-3.8621	not assigned.not annotated
Cs_ont_9g022640	-3.9221	not assigned.not annotated
Cs_ont_9g009330	-3.9835	not assigned.not annotated
Cs_ont_9g023280	-4.0875	not assigned.not annotated
Cs_ont_8g009400	-4.2191	not assigned.not annotated
Cs_ont_5g043380	-4.2395	not assigned.not annotated
Cs_ont_4g014550	-4.5073	not assigned.not annotated
Cs_ont_9g014160	-4.5265	not assigned.not annotated
Cs_ont_1g017840	-5.0255	not assigned.not annotated
Cs_ont_2g016860	-6.1039	not assigned.not annotated
Cs_ont_5g039480	-8.3219	not assigned.not annotated
Cs_ont_3g010830	-8.3219	not assigned.not annotated
Cs_ont_7g016430	-8.3219	not assigned.not annotated
Cs_ont_2g015810	-8.3952	not assigned.not annotated
Cs_ont_4g001050	-8.4512	not assigned.not annotated
Cs_ont_6g018420	-8.4512	not assigned.not annotated
Cs_ont_3g008360	-8.4512	not assigned.not annotated
Cs_ont_5g007950	-8.4919	not assigned.not annotated
Cs_ont_3g005500	-8.5314	not assigned.not annotated
Cs_ont_2g031860	-8.5443	not assigned.not annotated
Cs_ont_1g025980	-8.6196	not assigned.not annotated
Cs_ont_9g021030	-8.6912	not assigned.not annotated
Cs_ont_5g007560	-8.7027	not assigned.not annotated
Cs_ont_2g032550	-9.2605	not assigned.not annotated
Cs_ont_6g016260	-9.2761	not assigned.not annotated
Cs_ont_9g022790	-9.2916	not assigned.not annotated
Cs_ont_4g006810	-9.737	not assigned.not annotated
Cs_ont_3g022410	-9.8968	not assigned.not annotated
Cs_ont_9g021100	-9.9801	not assigned.not annotated
Cs_ont_8g029530	-10.1336	not assigned.not annotated
Cs_ont_4g005490	-13.4023	not assigned.not annotated
Cs_ont_4g014510	1.7576	Nutrient uptake.transition metal homeostasis.metallochaperone activities.metallothionein (MT)
Cs_ont_2g004030	-1.584	Nutrient uptake.transition metal homeostasis.uptake systems.chelation-based strategy.iron-mobilizing coumarin biosynthesis.coumarin synthase (COSY)
Cs_ont_3g014270	1.6519	Nutrient uptake.transition metal homeostasis.uptake systems.chelation-based strategy.phytosiderophore biosynthesis.nicotianamine synthase
Cs_ont_9g026360	-1.0684	Nutrient uptake.transition metal homeostasis.uptake systems.reduction-based strategy.metal ion-chelate reductase (FRO)
Cs_ont_9g009400	1.5608	Photosynthesis.photophosphorylation.cyclic electron flow.PGR5-PGRL1 complex.component PGR5
Cs_ont_3g027860	1.3468	Photosynthesis.photophosphorylation.linear electron flow.ferredoxin electron carrier activities.ferredoxin (Fd) targeted to NADP reduction
Cs_ont_2g002580	-1.3105	Photosynthesis.photophosphorylation.photosystem II.LHC-II complex.component LHCb1/2/3
Cs_ont_9g006410	1.6299	Photosynthesis.photophosphorylation.photosystem II.repair and reassembly cycle.stabilizing factor (ELIP)
Cs_ont_2g031290	1.0928	Photosynthesis.photorespiration.aminotransferase activities.serine-glyoxylate transaminase
Cs_ont_5g009070	1.6229	Phytohormone action.auxin.biosynthesis.indole-3-pyruvic acid (IPyA) pathway.flavin-dependent monooxygenase (YUCCA)
Cs_ont_4g007960	-1.8121	Phytohormone action.auxin.biosynthesis.indole-3-pyruvic acid (IPyA) pathway.flavin-dependent monooxygenase (YUCCA)
Cs_ont_4g025620	-1.4557	Phytohormone action.auxin.conjugation and degradation.indole-3-acetic acid dioxygenase
Cs_ont_4g026030	-1.5113	Phytohormone action.auxin.perception and signal transduction.transcriptional repressor (IAA/AUX)
Cs_ont_2g012750	1.829	Phytohormone action.auxin.transport.polar auxin transport system.auxin transporter (PIN)
Cs_ont_7g020830	-1.5151	Phytohormone action.brassinosteroid.conjugation and degradation.steroid sulphotransferase
Cs_ont_3g001290	2.1462	Phytohormone action.cytokinin.biosynthesis.cytokinin phosphoribohydrolase (LOG)
Cs_ont_8g005210	1.0751	Phytohormone action.cytokinin.biosynthesis.cytokinin phosphoribohydrolase (LOG)
Cs_ont_9g012720	-1.739	Phytohormone action.cytokinin.biosynthesis.cytokinin phosphoribohydrolase (LOG)
Cs_ont_3g003070	-1.1827	Phytohormone action.cytokinin.conjugation and degradation.cytokinin dehydrogenase (CKX)
Cs_ont_9g019180	2.1959	Phytohormone action.cytokinin.conjugation and degradation.zeatin O-glucosyltransferase (ZOG)
Cs_ont_9g019150	1.8503	Phytohormone action.cytokinin.conjugation and degradation.zeatin O-glucosyltransferase (ZOG)
Cs_ont_4g006060	-1.186	Phytohormone action.ethylene.perception and signal transduction.EIN3 transcription factor activity.substrate(EIN3) adaptor of regulatory SCF ubiquitin ligase (EBF)
Cs_ont_9g007600	-1.281	Phytohormone action.ethylene.perception and signal transduction.receptor protein (ETR/ERS)
Cs_ont_7g004720	-1.1408	Phytohormone action.jasmonic acid.transport.jasmonic acid transporter (JAT)
Cs_ont_5g046330	2.7851	Phytohormone action.signalling peptides.CRP (cysteine-rich-peptide) category.GASA/GAST-peptide activity.GASA-precursor polypeptide
Cs_ont_6g006310	-1.3398	Phytohormone action.signalling peptides.CRP (cysteine-rich-peptide) category.RALF/RALFL-peptide activity.RALF-peptide receptor (CrRLK1L)
Cs_ont_5g031930	-1.4932	Phytohormone action.signalling peptides.CRP (cysteine-rich-peptide) category.RALF/RALFL-peptide activity.RALF-peptide receptor (CrRLK1L)
Cs_ont_5g031840	-1.4933	Phytohormone action.signalling peptides.CRP (cysteine-rich-peptide) category.RALF/RALFL-peptide activity.RALF-peptide receptor (CrRLK1L)
Cs_ont_5g031860	-1.7214	Phytohormone action.signalling peptides.CRP (cysteine-rich-peptide) category.RALF/RALFL-peptide activity.RALF-peptide receptor (CrRLK1L)
Cs_ont_6g006270	-1.935	Phytohormone action.signalling peptides.CRP (cysteine-rich-peptide) category.RALF/RALFL-peptide activity.RALF-peptide receptor (CrRLK1L)
Cs_ont_6g006330	-1.9411	Phytohormone action.signalling peptides.CRP (cysteine-rich-peptide) category.RALF/RALFL-peptide activity.RALF-peptide receptor (CrRLK1L)
Cs_ont_8g020860	9.2167	Phytohormone action.signalling peptides.NCRP (non-cysteine-rich-peptide) category.CIF-peptide activity.CIF-precursor polypeptide
Cs_ont_2g004490	-1.0175	Phytohormone action.signalling peptides.NCRP (non-cysteine-rich-peptide) category.IDL-peptide activity.IDA/IDL-peptide receptor kinase (HAESA)
Cs_ont_1g022860	-1.4863	Phytohormone action.signalling peptides.NCRP (non-cysteine-rich-peptide) category.IDL-peptide activity.IDA/IDL-peptide receptor kinase (HAESA)
Cs_ont_4g006760	-10.3257	Phytohormone action.signalling peptides.NCRP (non-cysteine-rich-peptide) category.IMA/FEP-peptide activity.IMA/FEP precursor polypeptide
Cs_ont_4g006700	-1.4833	Phytohormone action.signalling peptides.NCRP (non-cysteine-rich-peptide) category.PNP-peptide activity.PNP precursor polypeptide
Cs_ont_4g026990	-2.3383	Phytohormone action.signalling peptides.NCRP (non-cysteine-rich-peptide) category.PNP-peptide activity.PNP precursor polypeptide
Cs_ont_4g026970	-8.2288	Phytohormone action.signalling peptides.NCRP (non-cysteine-rich-peptide) category.PNP-peptide activity.PNP precursor polypeptide
Cs_ont_6g001000	1.8975	Phytohormone action.signalling peptides.NCRP (non-cysteine-rich-peptide) category.PSY-peptide activity.PSY precursor polypeptide
Cs_ont_9g002630	2.9528	Plant reproduction.fertilization.gamete adhesion factor (GEX2)
Cs_ont_4g010640	-1.5486	Polyamine metabolism.polyamine degradation.FAD-dependent polyamine oxidase activities.polyamine oxidase (PAO5)
Cs_ont_8g020080	-1.0625	Polyamine metabolism.putrescine biosynthesis.plastidial/nuclear pathway.arginine decarboxylase
Cs_ont_5g041670	1.0182	Protein biosynthesis.organelle machinery.translation elongation.elongation factor (EF-G)
Cs_ont_9g005860	2.1617	Protein biosynthesis.ribosome biogenesis.large ribosomal subunit (LSU).LSU proteome.component eL19
Cs_ont_4g018950	1.0764	Protein biosynthesis.translation initiation.Pre-Initiation Complex (PIC) module.eIF1 PIC assembly factor activity.assembly factor (eIF1)
Cs_ont_9g025230	-1.4189	Protein homeostasis.protein quality control.cytosolic Hsp70 chaperone system.nucleotide exchange factor (BAG)
Cs_ont_2g007530	-1.6998	Protein homeostasis.protein quality control.cytosolic Hsp70 chaperone system.nucleotide exchange factor (BAG)
Cs_ont_8g003200	1.5538	Protein homeostasis.protein quality control.smallHsp holdase chaperone activities.class-C-I protein
Cs_ont_8g002810	1.2934	Protein homeostasis.protein quality control.smallHsp holdase chaperone activities.class-C-I protein
Cs_ont_4g023620	1.0069	Protein homeostasis.protein quality control.smallHsp holdase chaperone activities.class-C-II protein
Cs_ont_1g014080	2.2291	Protein homeostasis.protein quality control.smallHsp holdase chaperone activities.class-M-II protein
Cs_ont_5g030470	1.0258	Protein homeostasis.protein quality control.smallHsp holdase chaperone activities.class-P protein
Cs_ont_7g000810	1.7994	Protein homeostasis.proteolysis.aspartic-type peptidase activities.A1-class protease (Pepsin)
Cs_ont_5g037070	-1.2399	Protein homeostasis.proteolysis.aspartic-type peptidase activities.A1-class protease (Pepsin)
Cs_ont_7g016880	-1.5557	Protein homeostasis.proteolysis.aspartic-type peptidase activities.A1-class protease (Pepsin)
Cs_ont_6g009270	-2.0528	Protein homeostasis.proteolysis.aspartic-type peptidase activities.A1-class protease (Pepsin)
Cs_ont_4g005140	1.087	Protein homeostasis.proteolysis.cysteine-type peptidase activities.C13-class asparaginyl endopeptidase (Legumain)
Cs_ont_2g028900	-2.5259	Protein homeostasis.proteolysis.cysteine-type peptidase activities.C1-class protease (Papain)
Cs_ont_3g022000	-3.0102	Protein homeostasis.proteolysis.cysteine-type peptidase activities.C1-class protease (Papain)
Cs_ont_2g028760	-4.1964	Protein homeostasis.proteolysis.cysteine-type peptidase activities.C1-class protease (Papain)
Cs_ont_3g000620	-8.5825	Protein homeostasis.proteolysis.cysteine-type peptidase activities.C1-class protease (Papain)
Cs_ont_3g022160	-9.0768	Protein homeostasis.proteolysis.cysteine-type peptidase activities.C1-class protease (Papain)
Cs_ont_4g027450	-10.5379	Protein homeostasis.proteolysis.cysteine-type peptidase activities.C26-class gamma-glutamyl peptidase
Cs_ont_6g009020	-1.2913	Protein homeostasis.proteolysis.metallopeptidase activities.aminopeptidase activities.M20-class IAA-amino acid hydrolase
Cs_ont_5g028110	-2.5917	Protein homeostasis.proteolysis.protease inhibitor activities.Kunitz protease inhibitor
Cs_ont_5g028200	-2.8269	Protein homeostasis.proteolysis.protease inhibitor activities.Kunitz protease inhibitor
Cs_ont_5g028190	-4.0817	Protein homeostasis.proteolysis.protease inhibitor activities.Kunitz protease inhibitor
Cs_ont_9g022880	-1.4559	Protein homeostasis.proteolysis.protease inhibitor activities.PR6 protease inhibitor
Cs_ont_8g006370	-1.1133	Protein homeostasis.proteolysis.serine-type peptidase activities.S28-class serine carboxypeptidase
Cs_ont_3g005280	-6.0712	Protein homeostasis.proteolysis.serine-type peptidase activities.S8-class protease (subtilisin) families.protease (SBT1)
Cs_ont_9g022940	-1.5258	Protein homeostasis.ubiquitin-proteasome system.membrane-associated protein degradation.ER-associated protein degradation (ERAD).substrate extraction.membrane protein retrotranslocase (DFM1)
Cs_ont_1g023740	-1.6955	Protein homeostasis.ubiquitin-proteasome system.ubiquitin-fold protein conjugation.Cullin-based ubiquitylation complexes.CUL3-BTB E3 ubiquitin ligase complexes.BTB/POZ substrate adaptor activities.substate adaptor (BT)
Cs_ont_5g009810	-1.2929	Protein homeostasis.ubiquitin-proteasome system.ubiquitin-fold protein conjugation.Cullin-based ubiquitylation complexes.SKP1-CUL1-FBX (SCF) E3 ubiquitin ligase complexes.F-BOX substrate adaptor activities.substrate adaptor (EDL)
Cs_ont_2g005970	-1.3536	Protein homeostasis.ubiquitin-proteasome system.ubiquitin-fold protein conjugation.Cullin-based ubiquitylation complexes.SKP1-CUL1-FBX (SCF) E3 ubiquitin ligase complexes.F-BOX substrate adaptor activities.substrate adaptor (FBX)
Cs_ont_1g021690	-1.0191	Protein homeostasis.ubiquitin-proteasome system.ubiquitin-fold protein conjugation.ubiquitin conjugation (ubiquitylation).ubiquitin-ligase E3 activities.RING-domain E3 ligase activities.RING-H2-class ligase activities.ATL-subclass ligase
Cs_ont_8g016170	-1.2929	Protein homeostasis.ubiquitin-proteasome system.ubiquitin-fold protein conjugation.ubiquitin conjugation (ubiquitylation).ubiquitin-ligase E3 activities.RING-domain E3 ligase activities.RING-H2-class ligase activities.ATL-subclass ligase
Cs_ont_7g010730	-1.3018	Protein homeostasis.ubiquitin-proteasome system.ubiquitin-fold protein conjugation.ubiquitin conjugation (ubiquitylation).ubiquitin-ligase E3 activities.RING-domain E3 ligase activities.RING-H2-class ligase activities.ATL-subclass ligase
Cs_ont_1g018080	-1.6318	Protein homeostasis.ubiquitin-proteasome system.ubiquitin-fold protein conjugation.ubiquitin conjugation (ubiquitylation).ubiquitin-ligase E3 activities.RING-domain E3 ligase activities.RING-H2-class ligase activities.ATL-subclass ligase
Cs_ont_9g007940	-3.2041	Protein homeostasis.ubiquitin-proteasome system.ubiquitin-fold protein conjugation.ubiquitin conjugation (ubiquitylation).ubiquitin-ligase E3 activities.RING-domain E3 ligase activities.RING-H2-class ligase activities.ATL-subclass ligase
Cs_ont_9g006760	-1.1812	Protein homeostasis.ubiquitin-proteasome system.ubiquitin-fold protein conjugation.ubiquitin conjugation (ubiquitylation).ubiquitin-ligase E3 activities.U-Box E3 ligase activities.group-II ligase
Cs_ont_7g020610	-1.6639	Protein homeostasis.ubiquitin-proteasome system.ubiquitin-fold protein conjugation.ubiquitin conjugation (ubiquitylation).ubiquitin-ligase E3 activities.U-Box E3 ligase activities.group-II ligase
Cs_ont_3g003530	-1.777	Protein homeostasis.ubiquitin-proteasome system.ubiquitin-fold protein conjugation.ubiquitin conjugation (ubiquitylation).ubiquitin-ligase E3 activities.U-Box E3 ligase activities.group-II ligase
Cs_ont_8g000560	-3.2651	Protein homeostasis.ubiquitin-proteasome system.ubiquitin-fold protein conjugation.ubiquitin conjugation (ubiquitylation).ubiquitin-ligase E3 activities.U-Box E3 ligase activities.group-II ligase
Cs_ont_3g012580	2.0054	Protein homeostasis.ubiquitin-proteasome system.ubiquitin-fold protein conjugation.UFM conjugation.UFM-conjugation E2 protein
Cs_ont_9g024060	1.2675	Protein modification.phosphorylation.AGC protein kinase superfamily.protein kinase (MAST)
Cs_ont_2g003620	1.415	Protein modification.phosphorylation.CAMK protein kinase superfamily.SNF1-related protein kinase (SnRK3)
Cs_ont_7g002690	1.0875	Protein modification.phosphorylation.CAMK protein kinase superfamily.SNF1-related protein kinase (SnRK3)
Cs_ont_6g016300	-1.2758	Protein modification.phosphorylation.TKL protein kinase superfamily.G-Lectin protein kinase families.protein kinase (SD-2)
Cs_ont_6g019840	-1.7565	Protein modification.phosphorylation.TKL protein kinase superfamily.protein kinase (L-lectin)
Cs_ont_8g002110	-2.2672	Protein modification.phosphorylation.TKL protein kinase superfamily.protein kinase (L-lectin)
Cs_ont_8g029430	-3.8541	Protein modification.phosphorylation.TKL protein kinase superfamily.protein kinase (L-lectin)
Cs_ont_8g025280	-1.9826	Protein modification.phosphorylation.TKL protein kinase superfamily.protein kinase (LRR-III)
Cs_ont_5g019810	-2.0174	Protein modification.phosphorylation.TKL protein kinase superfamily.protein kinase (LRR-III)
Cs_ont_5g044710	-2.2484	Protein modification.phosphorylation.TKL protein kinase superfamily.protein kinase (LRR-III)
Cs_ont_5g019950	-3.6011	Protein modification.phosphorylation.TKL protein kinase superfamily.protein kinase (LRR-III)
Cs_ont_5g019880	-10.5051	Protein modification.phosphorylation.TKL protein kinase superfamily.protein kinase (LRR-III)
Cs_ont_5g032790	1.1788	Protein modification.phosphorylation.TKL protein kinase superfamily.protein kinase (LRR-XI)
Cs_ont_9g021570	-4.7697	Protein modification.phosphorylation.TKL protein kinase superfamily.protein kinase (LRR-XI)
Cs_ont_5g018270	2.8831	Protein modification.phosphorylation.TKL protein kinase superfamily.protein kinase (LRR-XII)
Cs_ont_6g026230	-1.6364	Protein modification.phosphorylation.TKL protein kinase superfamily.protein kinase (LRR-XII)
Cs_ont_7g015250	-2.7051	Protein modification.phosphorylation.TKL protein kinase superfamily.protein kinase (LRR-XII)
Cs_ont_2g029810	-3.0595	Protein modification.phosphorylation.TKL protein kinase superfamily.protein kinase (LRR-XII)
Cs_ont_3g029660	-1.0276	Protein modification.phosphorylation.TKL protein kinase superfamily.protein kinase (WAK/WAKL)
Cs_ont_9g021110	-11.0014	Protein modification.phosphorylation.TKL protein kinase superfamily.protein kinase (WAK/WAKL)
Cs_ont_5g008910	-2.4426	Protein modification.S-glutathionylation.glutaredoxin
Cs_ont_5g008860	-10.6012	Protein modification.S-glutathionylation.glutaredoxin
Cs_ont_1g000870	-4.4389	Redox homeostasis.ascorbate-based redox regulation.ascorbate metabolism.apoplastic ascorbate oxidase (AAO)
Cs_ont_5g048690	-1.091	Redox homeostasis.controlled reactive oxygen generation.NADPH-oxidase (Rboh)
Cs_ont_8g014980	-3.0073	Redox homeostasis.controlled reactive oxygen generation.NADPH-oxidase (Rboh)
Cs_ont_7g014680	-1.6028	Redox homeostasis.glutathione-based redox regulation.glutathione S-transferase activities.class phi glutathione S-transferase
Cs_ont_6g016100	1.6146	Redox homeostasis.glutathione-based redox regulation.glutathione S-transferase activities.class tau glutathione S-transferase
Cs_ont_5g002100	-1.4948	Redox homeostasis.reactive carbonyl scavenging.oxylipin carbonyl degradation.plastidial alkenal/alkenone oxidoreductase (AOR)
Cs_ont_3g000480	1.0114	RNA biosynthesis.transcriptional regulation.AHL transcription factor superfamily.clade-A transcription factor (AHL)
Cs_ont_4g004380	-1.561	RNA biosynthesis.transcriptional regulation.AP2/ERF transcription factor superfamily.transcription factor (DREB)
Cs_ont_4g008840	-2.3179	RNA biosynthesis.transcriptional regulation.AP2/ERF transcription factor superfamily.transcription factor (DREB)
Cs_ont_1g017240	-4.3035	RNA biosynthesis.transcriptional regulation.AP2/ERF transcription factor superfamily.transcription factor (DREB)
Cs_ont_5g050700	3.2798	RNA biosynthesis.transcriptional regulation.AP2/ERF transcription factor superfamily.transcription factor (ERF)
Cs_ont_5g004160	2.6272	RNA biosynthesis.transcriptional regulation.AP2/ERF transcription factor superfamily.transcription factor (ERF)
Cs_ont_1g003740	2.3413	RNA biosynthesis.transcriptional regulation.AP2/ERF transcription factor superfamily.transcription factor (ERF)
Cs_ont_3g007080	1.3528	RNA biosynthesis.transcriptional regulation.AP2/ERF transcription factor superfamily.transcription factor (ERF)
Cs_ont_9g022270	-1.7881	RNA biosynthesis.transcriptional regulation.AP2/ERF transcription factor superfamily.transcription factor (ERF)
Cs_ont_4g000320	1.3618	RNA biosynthesis.transcriptional regulation.bZIP transcription factor superfamily.transcription factor (bZIP)
Cs_ont_3g000400	1.0307	RNA biosynthesis.transcriptional regulation.bZIP transcription factor superfamily.transcription factor (bZIP)
Cs_ont_8g020880	1.0246	RNA biosynthesis.transcriptional regulation.bZIP transcription factor superfamily.transcription factor (bZIP)
Cs_ont_3g001870	-1.7721	RNA biosynthesis.transcriptional regulation.bZIP transcription factor superfamily.transcription factor (bZIP)
Cs_ont_4g002750	1.0088	RNA biosynthesis.transcriptional regulation.bZIP transcription factor superfamily.transcription factor (HY5)
Cs_ont_6g003310	1.9924	RNA biosynthesis.transcriptional regulation.C2C2 transcription factor superfamily.transcription factor (BBX-CO)
Cs_ont_8g000070	-1.5674	RNA biosynthesis.transcriptional regulation.C2C2 transcription factor superfamily.transcription factor (BBX-CO)
Cs_ont_7g026600	2.2502	RNA biosynthesis.transcriptional regulation.C2C2 transcription factor superfamily.transcription factor (DOF)
Cs_ont_5g039990	1.3848	RNA biosynthesis.transcriptional regulation.C2C2 transcription factor superfamily.transcription factor (DOF)
Cs_ont_6g001020	1.0822	RNA biosynthesis.transcriptional regulation.C2C2 transcription factor superfamily.transcription factor (DOF)
Cs_ont_5g014160	1.0717	RNA biosynthesis.transcriptional regulation.C2C2 transcription factor superfamily.transcription factor (DOF)
Cs_ont_8g011040	1.2612	RNA biosynthesis.transcriptional regulation.GRF-GIF transcription factor complex.cofactor component GIF
Cs_ont_7g017420	-1.7336	RNA biosynthesis.transcriptional regulation.GRF-GIF transcription factor complex.component GRF
Cs_ont_3g003550	-1.1585	RNA biosynthesis.transcriptional regulation.Homeobox transcription factor superfamily.transcription factor (zf-HD)
Cs_ont_9g024050	-2.3204	RNA biosynthesis.transcriptional regulation.MYB transcription factor superfamily.transcription factor (MYB)
Cs_ont_9g020950	-1.1521	RNA biosynthesis.transcriptional regulation.NF-Y transcription factor complex.component NF-YA
Cs_ont_5g001940	2.6483	RNA biosynthesis.transcriptional regulation.transcription factor (AS2/LOB)
Cs_ont_5g014360	1.4523	RNA biosynthesis.transcriptional regulation.transcription factor (AS2/LOB)
Cs_ont_3g013450	1.2553	RNA biosynthesis.transcriptional regulation.transcription factor (AS2/LOB)
Cs_ont_5g039400	1.7361	RNA biosynthesis.transcriptional regulation.transcription factor (bHLH)
Cs_ont_5g050360	1.0879	RNA biosynthesis.transcriptional regulation.transcription factor (bHLH)
Cs_ont_7g015870	-1.9439	RNA biosynthesis.transcriptional regulation.transcription factor (bHLH)
Cs_ont_3g012490	-3.1626	RNA biosynthesis.transcriptional regulation.transcription factor (bHLH)
Cs_ont_8g006190	1.9483	RNA biosynthesis.transcriptional regulation.transcription factor (C2H2-ZF)
Cs_ont_7g028580	1.9235	RNA biosynthesis.transcriptional regulation.transcription factor (C2H2-ZF)
Cs_ont_8g025710	1.0856	RNA biosynthesis.transcriptional regulation.transcription factor (C2H2-ZF)
Cs_ont_4g016710	-1.7574	RNA biosynthesis.transcriptional regulation.transcription factor (C2H2-ZF)
Cs_ont_2g022990	-9.5635	RNA biosynthesis.transcriptional regulation.transcription factor (C3H-ZF)
Cs_ont_8g003320	1.3299	RNA biosynthesis.transcriptional regulation.transcription factor (FRS/FRF)
Cs_ont_9g014500	-2.8815	RNA biosynthesis.transcriptional regulation.transcription factor (FRS/FRF)
Cs_ont_1g026300	1.3966	RNA biosynthesis.transcriptional regulation.transcription factor (GRAS)
Cs_ont_1g023860	-8.9366	RNA biosynthesis.transcriptional regulation.transcription factor (GRAS)
Cs_ont_3g013220	-1.5031	RNA biosynthesis.transcriptional regulation.transcription factor (LIM)
Cs_ont_3g010430	6	RNA biosynthesis.transcriptional regulation.transcription factor (MADS/AGL)
Cs_ont_8g016920	-5.3299	RNA biosynthesis.transcriptional regulation.transcription factor (MADS/AGL)
Cs_ont_5g032590	2.5834	RNA biosynthesis.transcriptional regulation.transcription factor (NAC)
Cs_ont_1g005710	1.5883	RNA biosynthesis.transcriptional regulation.transcription factor (NAC)
Cs_ont_6g000890	1.2579	RNA biosynthesis.transcriptional regulation.transcription factor (NAC)
Cs_ont_2g024810	1.2	RNA biosynthesis.transcriptional regulation.transcription factor (NAC)
Cs_ont_4g015100	1.054	RNA biosynthesis.transcriptional regulation.transcription factor (NAC)
Cs_ont_8g008230	-1.4206	RNA biosynthesis.transcriptional regulation.transcription factor (NAC)
Cs_ont_5g005590	-2.0134	RNA biosynthesis.transcriptional regulation.transcription factor (NAC)
Cs_ont_9g027710	-2.1915	RNA biosynthesis.transcriptional regulation.transcription factor (NAC)
Cs_ont_8g028700	-4.1886	RNA biosynthesis.transcriptional regulation.transcription factor (NAC)
Cs_ont_3g000640	-8.8455	RNA biosynthesis.transcriptional regulation.transcription factor (NAC)
Cs_ont_2g014430	9.7056	RNA biosynthesis.transcriptional regulation.transcription factor (PHD)
Cs_ont_3g000330	1.3318	RNA biosynthesis.transcriptional regulation.transcription factor (PLATZ)
Cs_ont_7g021870	-8.7593	RNA biosynthesis.transcriptional regulation.transcription factor (SBP)
Cs_ont_6g000130	1.4824	RNA biosynthesis.transcriptional regulation.transcription factor (TCP)
Cs_ont_2g023610	-1.8049	RNA biosynthesis.transcriptional regulation.transcriptional repression.transcriptional repressor (AITR)
Cs_ont_5g044240	-2.1186	RNA biosynthesis.transcriptional regulation.transcriptional repression.transcriptional repressor (AITR)
Cs_ont_5g004320	-1.3694	RNA biosynthesis.transcriptional regulation.WRKY transcription factor activity.transcription factor (WRKY)
Cs_ont_4g001580	-1.433	RNA biosynthesis.transcriptional regulation.WRKY transcription factor activity.transcription factor (WRKY)
Cs_ont_6g012890	-1.5358	RNA biosynthesis.transcriptional regulation.WRKY transcription factor activity.transcription factor (WRKY)
Cs_ont_4g023640	-2.5876	RNA biosynthesis.transcriptional regulation.WRKY transcription factor activity.transcription factor (WRKY)
Cs_ont_9g001450	1.2524	RNA processing.organelle machinery.RNA homeostasis.plastidial mRNA stabilisation.stability factor (HCF107)
Cs_ont_8g008480	1.2454	RNA processing.RNA homeostasis.mRNA deadenylation-dependent decay.mRNA decapping complex.regulatory component DCP1
Cs_ont_7g006400	-2.6264	Secondary metabolism.phenolics.p-coumaroyl-CoA biosynthesis.phenylalanine ammonia lyase activity.phenylalanine ammonia lyase (PAL)
Cs_ont_8g005310	-3.454	Secondary metabolism.phenolics.p-coumaroyl-CoA biosynthesis.phenylalanine ammonia lyase activity.phenylalanine ammonia lyase (PAL)
Cs_ont_5g023080	-1.0841	Secondary metabolism.phenolics.p-coumaroyl-CoA biosynthesis.phenylalanine ammonia lyase activity.substrate(PAL) adaptor of regulatory SCF ubiquitin ligase (KFB-PAL)
Cs_ont_8g008290	-1.5744	Secondary metabolism.terpenoids.carotenoid biosynthesis.carotenes.lycopene beta cyclase (LCY-b)
Cs_ont_6g005180	-1.5161	Secondary metabolism.terpenoids.isoprenyl diphosphate biosynthesis.isoprenyl diphosphate synthase (IDS)
Cs_ont_4g017020	-4.4211	Secondary metabolism.terpenoids.terpene biosynthesis.mono-/sesquiterpene-/diterpene synthase
Cs_ont_4g017110	-4.533	Secondary metabolism.terpenoids.terpene biosynthesis.mono-/sesquiterpene-/diterpene synthase
Cs_ont_4g017010	-4.7397	Secondary metabolism.terpenoids.terpene biosynthesis.mono-/sesquiterpene-/diterpene synthase
Cs_ont_4g017070	-5.0987	Secondary metabolism.terpenoids.terpene biosynthesis.mono-/sesquiterpene-/diterpene synthase
Cs_ont_8g027780	-1.2877	Solute transport.carrier-mediated transport.APC superfamily.AAAP family.amino acid transporter (AAP)
Cs_ont_2g034950	1.5141	Solute transport.carrier-mediated transport.APC superfamily.APC family.amino acid transporter (LAT)
Cs_ont_7g009410	1.2494	Solute transport.carrier-mediated transport.APC superfamily.APC family.cationic amino acid transporter (CAT)
Cs_ont_1g014810	-3.2619	Solute transport.carrier-mediated transport.APC superfamily.borate transporter (BOR)
Cs_ont_1g014960	-1.1009	Solute transport.carrier-mediated transport.APC superfamily.SulP family.molybdate transporter (MOT)
Cs_ont_3g010460	-1.1682	Solute transport.carrier-mediated transport.APC superfamily.SulP family.sulfate transporter (SULTR)
Cs_ont_5g014250	-1.56	Solute transport.carrier-mediated transport.CDF superfamily.CaCA family.cation:calcium cation exchanger (CCX)
Cs_ont_7g002340	1.1375	Solute transport.carrier-mediated transport.CPA superfamily.CPA-2 family.proton:monovalent cation antiporter (CHX)
Cs_ont_5g048880	-1.8745	Solute transport.carrier-mediated transport.CPA superfamily.CPA-2 family.proton:monovalent cation antiporter (CHX)
Cs_ont_6g017840	-2.8469	Solute transport.carrier-mediated transport.CPA superfamily.CPA-2 family.proton:monovalent cation antiporter (CHX)
Cs_ont_2g006950	-1.5764	Solute transport.carrier-mediated transport.DMT superfamily.NST-TPT group.phosphometabolite transporter (TPT/PPT/GPT/XPT)
Cs_ont_3g011530	1.596	Solute transport.carrier-mediated transport.DMT superfamily.organic cation transporter (PUP)
Cs_ont_6g011330	4.4002	Solute transport.carrier-mediated transport.DMT superfamily.solute transporter (UmamiT)
Cs_ont_3g024120	-4.297	Solute transport.carrier-mediated transport.DMT superfamily.solute transporter (UmamiT)
Cs_ont_2g000850	1.4757	Solute transport.carrier-mediated transport.IT superfamily.DASS family.di-/tricarboxylate transporter (TDT)
Cs_ont_2g032200	1.0485	Solute transport.carrier-mediated transport.IT superfamily.DASS family.dicarboxylate:malate antiporter (DIT)
Cs_ont_4g006500	2.2071	Solute transport.carrier-mediated transport.MFS superfamily.anion transporter (NRT1/PTR)
Cs_ont_6g013710	1.1453	Solute transport.carrier-mediated transport.MFS superfamily.iron-regulated metal cation transporter (FPN)
Cs_ont_4g024540	1.4745	Solute transport.carrier-mediated transport.MFS superfamily.OCT family.nicotinate transporter (NiaP)
Cs_ont_9g023680	1.8134	Solute transport.carrier-mediated transport.MFS superfamily.organic phosphate/glycerol-3-phosphate permease (G3P)
Cs_ont_9g008140	-1.1381	Solute transport.carrier-mediated transport.MFS superfamily.phosphate transporter (PHT1)
Cs_ont_9g008120	-1.3016	Solute transport.carrier-mediated transport.MFS superfamily.phosphate transporter (PHT1)
Cs_ont_4g001390	-1.0667	Solute transport.carrier-mediated transport.MFS superfamily.small solute transporter (BT1)
Cs_ont_9g023080	-1.0812	Solute transport.carrier-mediated transport.MFS superfamily.SP family.monosaccharide transporter (STP)
Cs_ont_2g005470	-1.0755	Solute transport.carrier-mediated transport.MFS superfamily.SP family.polyol/monosaccharide transporter (PLT)
Cs_ont_9g025220	1.6499	Solute transport.carrier-mediated transport.MOP superfamily.MATE family.metabolite transporter (DTX)
Cs_ont_1g021820	1.3912	Solute transport.carrier-mediated transport.MOP superfamily.MATE family.metabolite transporter (DTX)
Cs_ont_1g021810	1.1846	Solute transport.carrier-mediated transport.MOP superfamily.MATE family.metabolite transporter (DTX)
Cs_ont_7g016350	-1.1114	Solute transport.carrier-mediated transport.MOP superfamily.MATE family.metabolite transporter (DTX)
Cs_ont_9g026290	-2.1534	Solute transport.carrier-mediated transport.MOP superfamily.MATE family.metabolite transporter (DTX)
Cs_ont_2g000470	-1.0496	Solute transport.carrier-mediated transport.OPT family.oligopeptide transporter (OPT)
Cs_ont_5g050120	-1.0777	Solute transport.carrier-mediated transport.OPT family.oligopeptide transporter (OPT)
Cs_ont_6g014000	1.1224	Solute transport.carrier-mediated transport.solute transporter (MTCC)
Cs_ont_2g002980	2.0388	Solute transport.carrier-mediated transport.TOC superfamily.sugar efflux transporter (SWEET)
Cs_ont_3g008000	1.679	Solute transport.carrier-mediated transport.TOC superfamily.sugar efflux transporter (SWEET)
Cs_ont_6g007060	1.2957	Solute transport.carrier-mediated transport.TOC superfamily.transport protein (TSUP)
Cs_ont_1g016730	-2.4007	Solute transport.carrier-mediated transport.TOC superfamily.transport protein (TSUP)
Cs_ont_1g026520	-6.9438	Solute transport.carrier-mediated transport.TOC superfamily.transport protein (TSUP)
Cs_ont_3g007480	2.7872	Solute transport.carrier-mediated transport.VIT family.iron cation transporter (VTL)
Cs_ont_9g028120	1.9878	Solute transport.carrier-mediated transport.ZIP family.metal cation transporter (ZIP)
Cs_ont_5g016180	1.1901	Solute transport.channels.AMT family.ammonium transporter (AMT1)
Cs_ont_1g020830	-8.3219	Solute transport.channels.AMT family.ammonium transporter (AMT2/3)
Cs_ont_7g019590	-1.0073	Solute transport.channels.anion channel (QUAC/ALMT)
Cs_ont_9g026790	4.3576	Solute transport.channels.anion channel (SLAC)
Cs_ont_8g001520	-1.6295	Solute transport.channels.copper cation channel (COPT)
Cs_ont_1g004400	-1.6477	Solute transport.channels.copper cation channel (COPT)
Cs_ont_8g001490	-4.1623	Solute transport.channels.copper cation channel (COPT)
Cs_ont_1g029500	-2.5937	Solute transport.channels.ligand-gated cation channel (GLR)
Cs_ont_4g000980	-3.1841	Solute transport.channels.ligand-gated cation channel (GLR)
Cs_ont_1g002440	-4	Solute transport.channels.mechanosensitive ion channel (MSL)
Cs_ont_8g004900	2.471	Solute transport.channels.MIP family.plasma membrane intrinsic protein (PIP)
Cs_ont_8g012830	-1.1501	Solute transport.channels.MIP family.small basic intrinsic protein (SIP)
Cs_ont_1g026080	2.8989	Solute transport.channels.non-specific cation channel (PQL1)
Cs_ont_5g004440	-1.323	Solute transport.channels.VIC superfamily.cyclic nucleotide-gated cation channel (CNGC)
Cs_ont_5g006180	1.3478	Solute transport.channels.VIC superfamily.voltage-gated potassium cation channel (TPK/KCO)
Cs_ont_5g047260	-10.4546	Solute transport.porins.voltage-gated anion channel (VDAC)
Cs_ont_1g023360	-2.5615	Solute transport.primary active transport.P-type ATPase superfamily.P2 family.P2B-type calcium cation-transporting ATPase (ACA)
Cs_ont_2g021590	-1.9339	Vesicle trafficking.endocytic trafficking.ESCRT-mediated sorting.regulatory protein (ISTL)
Cs_ont_2g018350	1.8438	Vesicle trafficking.multi-pathway trafficking regulation.clathrin coated vesicle (CCV) machinery.CCV accessory factor activities.clathrin assembly protein (AP180)
