# Supplementary material for: SDE19, a SEC-dependent effector from ‘Candidatus Liberibacter asiaticus’ suppresses plant immunity and targets Citrus sinensis Sec12 to interfere with vesicle trafficking
Source: PLoS Pathog. 2024 Sep 10;20(9):e1012542. doi: 10.1371/journal.ppat.1012542 (PMC11414923; doi:10.1371/journal.ppat.1012542)
Supplement: S4 Table — (XLSX) [file ppat.1012542.s005.xlsx]

## Sheet: Sheet1
Table S4. Candidate targets of SDE19 screened by yeast two hybrid.
Targets	ACCESSION	Description
19-3	XM_025099614.1	Citrus sinensis polyubiquitin
19-4	XM_006489870.3	Citrus sinensis probable galactinol--sucrose galactosyltransferase 2
19-12	XM_006492691.3	Citrus sinensis sm-like protein LSM36B
SEC12	XM_006469118.2	Citrus sinensis SEC12-like protein 2
EDR2	XM_006473892.3	Citrus sinensis protein ENHANCED DISEASE RESISTANCE 2-like
